# Supplementary material for: Updated benchmarking of variant effect predictors using deep mutational scanning
Source: Mol Syst Biol. 2023 Jun 13;19(8):e11474. doi: 10.15252/msb.202211474 (PMC10407742; doi:10.15252/msb.202211474)
Supplement: Supplementary file 3 — Table EV2 [file MSB-19-e11474-s013.xlsx]

## Sheet: Table EV2
Protein	Original assay name	Internal assay name	Used for VEP correlation?
ADRB2	condition_0	DMS_0	FALSE
ADRB2	condition_0.15	DMS_0.15	FALSE
ADRB2	condition_0.65	DMS_0.65	TRUE
ADRB2	condition_5	DMS_5	FALSE
BRCA1(a)	Y2H_score	DMS_Y2H_all	FALSE
BRCA1(a)	E3_score	DMS_E3_all	FALSE
BRCA1(a)	Y2H_score,Y2H_800_filter	DMS_Y2H_high	FALSE
BRCA1(a)	E3_score,E3_800_filter	DMS_E3_high	FALSE
BRCA1(b)	function.score.mean	DMS_b	TRUE
CALM1	screen.score	DMS	FALSE
CALM1	screen.score (flipped)	DMS_flipped	TRUE
CASP3	coef	DMS	TRUE
CASP7	coef	DMS	TRUE
CBS	score (MAVEDB ID 00000005-a-4)	DMS_refined_lowB6	TRUE
CBS	score (MAVEDB ID 00000005-a-3)	DMS_refined_highB6	FALSE
CBS	score (MAVEDB ID 00000005-a-5)	DMS_lowB6	FALSE
CBS	score (MAVEDB ID 00000005-a-6)	DMS_highB6	FALSE
CCR5	score (MAVEDB ID 00000047-b-1)	DMS_Ab2D7	TRUE
CCR5	score (MAVEDB ID 00000047-c-1)	DMS_gp120	FALSE
CCR5	score (MAVEDB ID 00000047-a-1)	DMS_expression	FALSE
CXCR4	score (MAVEDB ID 00000048-b-1)	DMS_CXCL12	FALSE
CXCR4	score (MAVEDB ID 00000048-c-1)	DMS_Ab12G5	FALSE
CXCR4	score (MAVEDB ID 00000048-a-1)	DMS_expression	TRUE
CYP2C9	score (MAVEDB ID 00000095-b-1)	DMS_abundance	FALSE
CYP2C9	score (MAVEDB ID 00000095-a-1)	DMS_activity	TRUE
GDI1	score (MAVEDB ID 00000066-a-1)	DMS	TRUE
HMGCR	score (MAVEDB ID 00000035-a-3)	DMS_atorvastatin	FALSE
HMGCR	score (MAVEDB ID 00000035-a-1)	DMS_rosuvastatin	FALSE
HMGCR	score (MAVEDB ID 00000035-a-2)	DMS_no_statin	TRUE
HRAS	Regulated_Ras	DMS_regulated	FALSE
HRAS	Attenuated_Ras	DMS_attenuated	FALSE
HRAS	Unregulated_Ras	DMS_unregulated	FALSE
HRAS	Ras-G12V	DMS_g12v	TRUE
LDLRAP1	score (MAVEDB ID 00000036-a-1)	DMS_OBFC1	TRUE
LDLRAP1	score (MAVEDB ID 00000036-a-2)	DMS_AP2B1	FALSE
MAPK1	Treatment: SCH779284	DMS_SCH	FALSE
MAPK1	Treatment: VRT-11E	DMS_VRT	FALSE
MAPK1	Treatment: Doxycycline	DMS_DOX	TRUE
MSH2	score (MAVEDB ID 00000050-a-1)	DMS	TRUE
MTHFR	score (MAVEDB ID 00000049-a-2)	DMS_25_A222V	TRUE
MTHFR	score (MAVEDB ID 00000049-a-3)	DMS_100_A222V	FALSE
MTHFR	score (MAVEDB ID 00000049-a-4)	DMS_12_WT	FALSE
MTHFR	score (MAVEDB ID 00000049-a-5)	DMS_12_A222V	FALSE
MTHFR	score (MAVEDB ID 00000049-a-6)	DMS_25_WT	FALSE
MTHFR	score (MAVEDB ID 00000049-a-7)	DMS_200_WT	FALSE
MTHFR	score (MAVEDB ID 00000049-a-8)	DMS_200_A222V	FALSE
MTHFR	score (MAVEDB ID 00000049-a-1)	DMS_100_WT	FALSE
NUDT15	score (MAVEDB ID 00000055-a-1)	DMS_abundance	FALSE
NUDT15	score (MAVEDB ID 00000055-b-1)	DMS_sensitivity	TRUE
P53(a)	A549_p53NULL_Nutlin-3_Z-score	DMS_null_Nutlin	FALSE
P53(a)	A549_p53NULL_Etoposide_Z-score	DMS_null_etoposide	FALSE
P53(a)	A549_p53WT_Nutlin-3_Z-score	DMS_WT_Nutlin	FALSE
P53(b)	RFS_H1299	DMS_b	TRUE
PDE3A	avglfc_100_nM_Trequinsin_LFC_vs_t0_V_DMSO_LFC_vs_t0	DMS_trequinsin_100	FALSE
PDE3A	100 nM DNMDP:DMSO zscore	DMS_zscore_ratio	FALSE
PDE3A	avglfc_100_nM_DNMDP_LFC_vs_t0_V_DMSO_LFC_vs_t0	DMS_DNMDP_100	TRUE
PTEN(a)	score	DMS	FALSE
PTEN(b)	Cum_score	DMS_b	FALSE
PTEN(b)	Cum_score, High_conf	DMS_highqual_b	TRUE
SNCA	score (MAVEDB ID 00000045-a-1)	DMS_MG-132	FALSE
SNCA	score (MAVEDB ID 00000045-b-1)	DMS_Geldanamycin	FALSE
SNCA	score (MAVEDB ID 00000045-c-1)	DMS_Miconazole	TRUE
SNCA	score (MAVEDB ID 00000045-d-1)	DMS_Melatonin	FALSE
SNCA	score (MAVEDB ID 00000045-e-1)	DMS_Menadione	FALSE
SNCA	score (MAVEDB ID 00000045-f-1)	DMS_Spermidine	FALSE
SNCA	score (MAVEDB ID 00000045-g-1)	DMS_Dopamine	FALSE
SNCA	score (MAVEDB ID 00000045-i-1)	DMS_Rapamycin	FALSE
SNCA	score (MAVEDB ID 00000045-j-1)	DMS_Tunicamycin	FALSE
SNCA	score (MAVEDB ID 00000045-k-1)	DMS_expression	FALSE
SNCA	score (MAVEDB ID 00000045-l-1)	DMS_BrefeldinA	FALSE
SNCA	score (MAVEDB ID 00000045-h-1)	DMS_norm	FALSE
SUMO1	screen.score	DMS	FALSE
SUMO1	screen.score (flipped)	DMS_flipped	TRUE
TPK1	screen.score	DMS	FALSE
TPK1	screen.score (flipped)	DMS_flipped	TRUE
TPMT	score	DMS	TRUE
UBE2I	screen.score	DMS	FALSE
UBE2I	screen.score (flipped)	DMS_flipped	TRUE
VKORC1	score (MAVEDB ID 00000078-a-1)	DMS_VAMP	TRUE
VKORC1	score (MAVEDB ID 00000078-b-1)	DMS_activity	FALSE

## Sheet: Legend
Table EV2 - List of all DMS assay score sets analysed.
Mapping between the original names of various DMS assays in the source data and the internal names of each assay used in this study. In the case of score sets deposited in MAVEDB, the accession number of the scores is provided as well. Where only a single score is produced by a study, the internal name "DMS" is used while in cases where multiple groups reported results for the same protein, the s…
