# Supplementary material for: Updated benchmarking of variant effect predictors using deep mutational scanning
Source: Mol Syst Biol. 2023 Jun 13;19(8):e11474. doi: 10.15252/msb.202211474 (PMC10407742; doi:10.15252/msb.202211474)
Supplement: Supplementary file 6 — Table EV5 [file MSB-19-e11474-s006.xlsx]

## Sheet: Table EV5
VEP	ADRB2	BRCA1	CALM1	CASP3	CASP7	CBS	CCR5	CXCR4	CYP2C9	GDI1	HMGCR	HRAS	LDLRAP1	MAPK1	MSH2	MTHFR	NUDT15	P53	PDE3A	PTEN	SNCA	SUMO1	TPK1	TPMT	UBE2I	VKORC1	rank score	rank	proteins
ESM-1v	1	0.765957	1	1	0.957447	0.924528	0.882353		1	0.851064	0.64	0.641509	0.442308	0.830189	0.962963	0.754717	1	0.811321	1	0.888889	0.961538	0.923077	1	1	0.923077	0.981132	0.885683	1	25
EVE	0.962963	0.93617	0.942308	0.957447	1	0.924528	0.941176			1		0.943396	0.826923		0.944444	0.603774	0.941176	0.90566		0.740741	0.5		0.716981			0.943396	0.873949	2	18
DeepSequence	0.925926	0.595745	0.961538	0.93617	0.978723	1	0.862745	0.959184	0.893617	0.93617		0.867925	0.865385	0.90566	0.888889	0.735849	0.960784	0.981132	0.55102	0.925926	0.576923	1	0.830189	0.679245	0.903846	0.90566	0.86513	3	25
VARITY_R	0.518519	0.957447	0.653846	0.851064	0.87234	0.981132	0.509804	0.918367	0.957447	0.978723	1	0.660377	0.961538	1	0.962963	0.849057	0.901961	0.943396	0.897959	0.981481	1	0.865385	0.90566	0.396226	0.942308	0.792453	0.856133	4	26
VARITY_ER	0.444444	0.914894	0.5	0.893617	0.914894	0.962264	0.803922	0.836735	0.914894	0.893617	0.98	0.566038	0.923077	0.981132	0.888889	0.90566	0.882353	0.924528	0.77551	0.907407	0.961538	0.653846	0.603774	0.339623	0.980769	0.849057	0.81548	5	26
EVmutation_epistatic	0.981481	0.531915	0.980769	0.829787	0.851064	0.830189	0.705882	1	0.851064	0.87234		0.886792	0.596154	0.924528	1	0.716981	0.921569	0.603774	0.408163	1	0.5	0.365385	0.886792	0.943396	0.865385	0.943396	0.799872	6	25
MetaRNN	0.87037	0.978723	0.557692	0.765957	0.93617	0.735849	0.607843	0.55102	0.787234	0.723404	0.82	0.54717	0.75	0.962264	0.796296	0.792453	0.843137	0.754717	0.857143	0.814815	0.692308	0.903846	0.735849	0.867925	0.826923	0.773585	0.77895	7	26
EVmutation_independent	0.759259	0.787234	0.769231	0.680851	0.702128	0.490566	0.921569	0.979592	0.574468	0.914894		0.981132	0.884615	0.830189	0.777778	0.641509	0.607843	1	0.653061	0.944444	0.615385	0.942308	0.735849	0.679245	0.403846	0.981132	0.770325	8	25
mutationTCN	0.944444	0.553191	0.903846		0.723404	0.867925	0.960784		0.893617		0.64	0.90566	0.615385	0.811321	0.240741	0.679245		0.566038		0.886792			0.90566	0.603774		0.867925	0.753875	9	18
ClinPred	0.888889	0.829787	0.423077	0.808511	0.617021	0.754717	0.823529	0.77551	0.659574	0.659574	0.7	0.641509	0.673077	0.849057	0.648148	0.471698	0.784314	0.622642	0.795918	0.740741	0.865385	0.75	0.735849	0.849057	0.75	0.471698	0.714972	10	26
REVEL	0.648148	0.87234	0.307692	0.87234	0.893617	0.698113	0.627451	0.714286	0.510638	0.531915	0.42	0.528302	0.826923	0.716981	0.851852	0.867925	0.862745	0.698113	0.571429	0.759259	0.884615	0.961538	0.584906	0.886792	0.788462	0.603774	0.71116	11	26
SuSPect	0.814815	0.702128	0.269231	0.319149	0.680851	0.528302	0.705882	0.816327	0.787234	0.723404	0.78	0.698113	0.903846	0.943396	0.796296	0.320755	0.764706	0.830189	0.979592	0.777778	0.807692	0.711538	0.283019	0.830189	0.557692	0.792453	0.697099	12	26
MutationAssessor	0.555556	0.489362		0.914894	0.531915	0.320755	0.960784	0.795918	0.978723	0.765957	0.82	1	0.615385	0.377358	0.703704	0.660377	0.666667	0.584906	0.755102	0.833333	0.615385	0.711538	0.679245	0.471698	0.807692	0.603774	0.688801	13	25
DEOGEN2	0.907407	0.553191	0.576923	0.787234	0.765957	0.735849	0.72549	0.938776	0.723404	0.680851	0.04	0.962264	0.326923	0.320755	0.611111	0.924528	0.686275	0.792453	0.918367	0.907407	0.730769	0.519231	0.396226	0.867925	0.634615	0.830189	0.687082	14	26
SNPs&GO	0.722222		0.711538			0.339623	0.607843	0.857143		0.468085	0.9	0.622642	0.730769	0.754717	0.944444	0.471698	0.294118	0.415094	0.816327	0.703704	0.961538	0.826923	0.377358	0.622642	1	0.735849	0.676558	15	22
BayesDel	0.611111	1	0.538462	0.744681	0.659574	0.622642	0.745098	0.591837	0.574468	0.574468	0.32	0.509434	0.711538	0.698113	0.833333	0.811321	0.803922	0.830189	0.591837	0.537037	0.75	0.596154	0.716981	0.90566	0.557692	0.679245	0.673646	16	26
SNAP2	0.796296	0.361702	0.384615	0.978723	0.829787	0.811321	0.529412	0.44898	0.553191	0.659574	0.52	0.641509	0.942308	0.886792	0.62963	0.207547	0.470588	0.924528	0.836735	0.796296	0.769231	0.865385	0.415094	0.811321	0.653846	0.735849	0.671549	17	26
MPC	0.814815		0.865385	0.510638					0.765957	0.851064	0.48	0.415094	0.980769	0.509434	0.277778	0.716981	0.647059	0.0566038	0.714286	0.537037		0.884615	0.490566	0.981132	0.961538	0.660377	0.656057	18	20
VEST4	0.814815	0.12766	0.653846	0.659574	0.808511	0.641509	0.666667	0.489796	0.680851	0.404255	0.6	0.339623	0.75	0.792453	0.814815	0.54717	0.823529	0.924528	0.734694	0.555556	0.403846	0.634615	0.433962	0.867925	0.346154	0.962264	0.633793	19	26
SIFT4G	0.518519	0.680851	0.903846	0.702128	0.723404	0.773585	0.54902	0.530612	0.638298	0.808511	0.84	0.830189	0.596154	0.566038	0.5	0.433962	0.627451	0.679245	0.653061	0.685185	0.576923	0.519231	0.377358	0.396226	0.692308	0.566038	0.629544	20	26
PhD_SNP	0.611111		0.673077			0.415094	0.705882	0.877551		0.617021	0.54	0.811321	0.634615	0.698113	0.518519	0.433962	0.333333	0.641509	0.897959	0.592593	0.903846	0.730769	0.320755	0.603774	0.576923	0.698113	0.628902	21	22
S3D-PROF	0.703704		0.596154			0.54717		0.44898			0.48	0.716981		0.622642	0.740741	0.339623	0.607843	0.867925		0.814815	0.75	0.461538	0.584906	0.698113	0.442308	0.509434	0.607382	22	18
VESPAl	0.351852	0.702128	0.538462	0.468085	0.468085	0.698113	0.117647		0.468085	0.468085	0.82	0.622642	1	0.811321	0.648148	0.245283	0.980392	0.679245	0.693878	0.685185	0.865385	0.576923	0.283019	0.698113	0.576923	0.226415	0.587737	23	25
Eigen	0.648148	0.808511	0.711538	0.638298	0.531915	0.566038	0.588235	0.469388	0.744681		0.54	0.773585	0.653846	0.622642	0.592593	0.528302	0.54902	0.396226	0.489796	0.462963	0.326923	0.615385	0.54717	0.509434	0.596154	0.358491	0.570771	24	25
Envision	0.685185	0.468085	0.769231	0.617021	0.319149	0.849057	0.72549	0.755102	0.808511	0.680851	0.28	0.415094	0.384615	0.509434	0.648148	0.320755	0.27451	0.698113	0.408163	0.407407	0.653846	0.519231	0.716981	0.886792	0.153846	0.811321	0.567921	25	26
CONDEL	0.296296	0.553191	0.153846	0.595745	0.148936	0.226415	1	0.693878	0.340426	0.638298	0.74	0.924528	0.384615	0.339623	0.722222	0.679245	0.372549	0.716981	0.938776	0.666667	0.5	0.807692	0.849057	0.433962	0.461538	0.415094	0.561522	26	26
Polyphen2_HumVar	0.666667	0.12766	0.788462	0.553191	0.446809	0.924528	0.588235	0.387755	0.851064	0.829787	0.5	0.490566	0.519231	0.660377	0.555556	0.679245	0.568627	0.54717	0.510204	0.351852	0.153846	0.346154	0.660377	0.716981	0.653846	0.509434	0.561062	27	26
PROVEAN	0.759259	0.212766	0.365385	0.361702	0.489362	0.603774	0.431373	0.877551	0.489362	0.446809	0.72	0.339623	0.807692	0.528302	0.537037	0.528302	0.666667	0.509434	0.408163	0.592593	0.826923	0.423077	0.603774	0.509434	0.5	0.811321	0.551911	28	26
SNPs&GO3D	0.388889		0.711538			0.396226		0.22449			0.38	0.45283		0.566038	0.851852	0.603774	0.745098	0.0943396		0.574074	0.461538	0.480769	0.490566	0.754717	0.884615	0.566038	0.534855	29	18
MetaLR	0.296296	0.595745	0.403846	0.489362	0.425532	0.490566	0.764706	0.612245	0.255319	0.382979	0.28	0.811321	0.365385	0.358491	0.407407	0.981132	0.411765	0.603774	0.693878	0.388889	0.25	0.788462	0.90566	0.641509	0.730769	0.490566	0.531754	30	26
M-CAP	0.333333	0.87234	0.288462	0.723404	0.595745	0.792453	0.27451	0.755102	0.148936	0.361702	0.46	0.754717	0.115385	0.226415	0.314815	0.886792	0.72549	0.207547	0.877551	0.481481	0.634615	0.557692	0.886792	0.45283	0.711538	0.169811	0.523441	31	26
MetaSVM	0.425926	0.638298	0.480769	0.531915	0.212766	0.245283	0.882353	0.632653	0.297872	0.468085	0.36	0.792453	0.461538	0.433962	0.462963	0.962264	0.0588235	0.0943396	0.632653	0.314815	0.269231	0.961538	0.943396	0.679245	0.769231	0.415094	0.516441	32	26
PANTHER	0.5		0.846154			0.490566	0.490196	0.408163		0.319149	0.92	0.358491	0.557692	0.679245	0.259259	0.415094		0.471698	0.489796	0.425926	0.423077	0.692308	0.320755	0.169811	0.846154	0.603774	0.508919	33	21
Polyphen2_HumDiv	0.537037	0.148936	0.865385	0.574468	0.425532	0.849057	0.686275	0.306122	0.808511	0.787234	0.4	0.415094	0.326923	0.54717	0.425926	0.377358	0.45098	0.45283	0.489796	0.314815	0.173077	0.384615	0.54717	0.584906	0.557692	0.377358	0.492856	34	26
SIFT	0.425926	0.340426	0.519231	0.446809	0.787234	0.490566	0.45098	0.612245	0.553191	0.617021	0.7	0.301887	0.365385	0.471698	0.518519	0.490566	0.509804	0.358491	0.306122	0.537037	0.673077	0.346154	0.528302	0.377358	0.423077	0.603774	0.490572	35	26
MutPred	0.740741	0.638298	0.326923	0.255319	0.553191	0.301887	0.254902	0.510204	0.446809	0.510638	0.9	0.471698	0.769231	0.660377	0.333333	0.792453	0.490196	0.471698	0.469388	0.611111	0.288462	0.730769	0.226415	0.358491	0.326923	0.283019	0.489326	36	26
PAPI	0.518519		0.0192308			0.660377	0.392157	0.326531			0.64	0.358491	0.538462	0.415094	0.444444			0.365385		0.259259	0.557692	0.442308	0.641509	0.660377	0.461538		0.453022	37	17
CADD	0.388889	0.382979	0.730769	0.382979	0.638298	0.358491	0.352941	0.653061	0.595745	0.340426	0.58	0.245283	0.288462	0.396226	0.388889	0.358491	0.509804	0.358491	0.265306	0.37037	0.769231	0.365385	0.377358	0.320755	0.403846	0.264151	0.426409	38	26
MVP	0.296296	0.744681	0.461538	0.276596	0.531915	0.471698	0.372549	0.285714	0.276596	0.297872	0.18	0.735849	0.211538	0.45283	0.351852	0.924528	0.196078	0.735849	0.367347	0.444444	0.538462	0.326923	0.867925	0.188679	0.230769	0.150943	0.41998	39	26
PonP2	0.148148	0.425532	0.384615	0.425532	0.382979	0.471698	0.431373	0.346939	0.0638298	0.170213	0.48	0.188679	0.480769	0.264151	0.592593	0.301887	0.235294	0.339623	0.163265	0.314815	0.115385	0	0.811321	0.509434	0.365385	0.433962	0.340285	40	26
FathmmXF	0.351852	0.723404	0.192308	0.404255	0.361702	0.207547	0.313725	0.367347	0.382979		0.62	0.150943	0.557692	0.132075	0.296296	0.0188679	0.470588	0.283019	0.244898	0.148148	0.576923	0.192308	0.188679	0.301887	0.134615	0.320755	0.317713	41	25
LIST-S2	0.388889	0.382979		0.234043	0.340426	0.377358	0.235294	0.44898	0.446809	0.255319	0.84		0.0576923	0.301887	0.240741	0.264151	0.392157		0.326531	0.185185	0.192308	0.0961538		0.132075	0.269231	0.0943396	0.29557	42	22
phyloP	0.166667	0.510638	0.0769231	0.340426	0.255319	0.188679	0.176471	0.285714	0.319149	0.0212766	0.38	0.113208	0.442308	0.113208	0.166667	0.113208	0.352941	0.226415	0.183673	0.111111	0.423077	0.25	0.113208	0.245283	0	0.245283	0.223879	43	26
BLOSUM62	0.0740741	0.106383	0.730769	0.0638298	0.0425532	0.0754717	0.137255	0.346939	0.12766	0.276596	0.2	0.283019	0.288462	0.188679	0.222222	0.188679	0.0784314	0.150943	0.204082	0.203704	0.115385	0.269231	0.566038	0.0566038	0.307692	0.396226	0.219266	44	26
fathmm-MKL	0.185185	0.404255	0.25	0.297872	0.276596	0.169811	0.196078	0.204082	0.361702	0.0851064	0.22	0.132075	0.153846	0.169811	0.111111	0.528302	0.215686	0.264151	0.0408163	0.037037	0.423077	0.288462	0.0754717	0.207547	0.0576923	0.301887	0.217602	45	26
PrimateAI	0.240741	0.255319	0.230769	0.212766	0.297872	0.320755	0.0784314	0.0408163	0.234043	0.234043	0.1	0.169811	0.0192308	0.226415	0.333333	0.169811	0.254902	0.301887	0.346939	0.277778	0.211538	0.211538	0.264151	0.264151	0.192308	0.0566038	0.213306	46	26
DANN	0.203704	0.0851064	0.173077	0.0851064	0.106383	0.132075	0.215686	0.0816327	0.404255	0.12766	0.3	0.226415	0.0769231	0.245283	0.185185	0.226415	0.0980392	0.150943	0.102041	0.240741	0.0384615	0.173077	0.0188679	0.226415	0.211538	0.132075	0.164119	47	26
FATHMM	0	0.0212766	0.134615	0.0425532	0.0638298	0.0188679	0.0588235	0.0204082	0.0212766	0.212766	0	0.226415	0	0.0188679	0.0925926	0.981132	0.0196078	0.396226	0.285714	0.222222	0.25	0.230769	0.132075	0.0566038	0.269231	0.433962	0.161917	48	26
LRT	0.222222	0.297872	0	0.12766	0.234043	0.264151	0.0196078	0.204082	0.106383	0.0638298	0.08	0.0943396	0.192308	0.150943	0.148148	0.0566038	0.313725	0.207547	0.22449	0.0740741	0.346154	0.115385	0.150943	0.320755	0.0961538	0.0754717	0.161034	49	26
GERP++	0.0555556	0.234043	0.0576923	0.106383	0.191489	0.113208	0.333333	0.183673	0.212766	0.0425532	0.04	0.0566038	0.25	0.0754717	0.0185185	0.0377358	0.176471	0.115385	0.122449	0.0555556	0.0192308	0.134615	0.207547	0.0943396	0.115385	0.188679	0.124565	50	26
Grantham	0.037037	0.0425532	0.653846	0.0212766	0.0212766	0.0566038	0.0392157	0.122449	0.0425532	0.191489	0.18	0.245283	0.134615	0.0754717	0.0740741	0.0943396	0.0392157	0.113208	0.0204082	0.12963	0.0769231	0.153846	0.169811	0.0188679	0.269231	0.207547	0.12426	51	26
SiPhy	0.12963	0.276596	0.115385	0.170213	0.148936	0.0377358	0.294118	0	0.170213	0.148936	0.12	0.0188679	0.230769	0.0566038	0.037037	0.150943	0.117647	0.0576923	0.0816327	0.0185185	0	0.0769231	0.0943396	0.150943	0.0384615	0.113208	0.109821	52	26
GenoCanyon	0.111111	0.191489	0.0384615	0.148936	0.0851064	0.150943	0.156863	0.102041	0.0851064	0.106383	0.06	0.0754717	0.173077	0.0377358	0.0555556	0.0754717	0.156863	0.0377358	0.142857	0.166667	0.326923	0.0384615	0.0377358	0.0566038	0.173077	0.0188679	0.108059	53	26
phastCons	0.0925926	0.170213	0.0961538	0.191489	0.170213	0.0943396	0.0980392	0.142857	0.191489	0	0.14	0	0.0961538	0.0188679	0.12963	0.132075	0.137255	0.169811	0.0612245	0	0.0769231	0.0192308	0.0566038	0.113208	0.0192308	0.0377358	0.094436	54	26
fitCons	0.0185185	0	0.211538	0	0	0	0	0.0612245	0		0.82	0.0377358	0.0384615	0.264151	0	0	0	0.02	0	0.0925926	0.115385	0.0576923	0	0	0.0769231	0	0.0725689	55	25

## Sheet: Legend
Table EV5 - Protein-level scores of all VEPs based on Spearman's correlation
The ratio of the total number of points scored by each VEP in pairwise comparisons against every other VEP to the total number of comparisons performed. A score of 1 indicates that a VEP out-performed all other methods in pairwise comparisons to the selected DMS data using only shared variants. The rank score plotted in Figure 2 is the mean of these scores for a single VEP.
