# Supplementary material for: Updated benchmarking of variant effect predictors using deep mutational scanning
Source: Mol Syst Biol. 2023 Jun 13;19(8):e11474. doi: 10.15252/msb.202211474 (PMC10407742; doi:10.15252/msb.202211474)
Supplement: Supplementary file 7 — Table EV6 [file MSB-19-e11474-s008.xlsx]

## Sheet: Table EV6
VEP	Rank Score	rank	CV	StD	Protein number
ESM-1v	0.867538	1	0.186319	0.161639	25
mutationTCN	0.863942	2	0.15998	0.138214	18
DeepSequence	0.844566	3	0.189413	0.159972	25
EVE	0.834162	4	0.23045	0.192232	18
VARITY_R	0.832859	5	0.170363	0.141889	26
EVmutation_epistatic	0.825237	6	0.216837	0.178942	25
VARITY_ER	0.81612	7	0.186934	0.152561	26
EVmutation_independent	0.807813	8	0.204908	0.165527	25
MetaRNN	0.784365	9	0.19747	0.154888	26
SuSPect	0.76282	10	0.228323	0.174169	26
REVEL	0.760041	11	0.236516	0.179761	26
SNAP2	0.758505	12	0.236297	0.179232	26
MutationAssessor	0.757808	13	0.183132	0.138779	25
ClinPred	0.755591	14	0.210263	0.158873	26
BayesDel	0.743885	15	0.222884	0.1658	26
DEOGEN2	0.739689	16	0.282649	0.209072	26
SNPs&GO	0.739395	17	0.20106	0.148663	22
SIFT4G	0.73002	18	0.194533	0.142013	26
VESPAl	0.728294	19	0.220035	0.16025	25
VEST4	0.724392	20	0.235613	0.170676	26
S3D-PROF	0.707422	21	0.212383	0.150244	18
MPC	0.703978	22	0.341635	0.240503	20
Eigen	0.703659	23	0.215886	0.15191	25
PROVEAN	0.701577	24	0.166993	0.117159	26
Polyphen2_HumVar	0.696137	25	0.236677	0.16476	26
PhD_SNP	0.690762	26	0.199863	0.138058	22
MetaLR	0.677547	27	0.276249	0.187172	26
MutPred	0.672098	28	0.237639	0.159717	26
CONDEL	0.669238	29	0.261487	0.174997	26
Polyphen2_HumDiv	0.663868	30	0.263682	0.17505	26
Envision	0.659126	31	0.318773	0.210111	26
SNPs&GO3D	0.65862	32	0.258289	0.170114	18
MetaSVM	0.650001	33	0.303741	0.197432	26
M-CAP	0.645204	34	0.320972	0.207093	26
SIFT	0.638918	35	0.208369	0.133131	26
PANTHER	0.635906	36	0.383357	0.243779	21
CADD	0.625705	37	0.221878	0.13883	26
PAPI	0.612644	38	0.35498	0.217476	17
MVP	0.599761	39	0.312978	0.187712	26
FathmmXF	0.506715	40	0.460479	0.233332	25
LIST-S2	0.499798	41	0.387953	0.193898	22
PonP2	0.486136	42	0.4807	0.233686	26
PrimateAI	0.423109	43	0.492956	0.208574	26
phyloP	0.407525	44	0.577627	0.235398	26
fathmm-MKL	0.403541	45	0.577979	0.233238	26
BLOSUM62	0.385256	46	0.499105	0.192283	26
DANN	0.363528	47	0.48665	0.176911	26
LRT	0.357794	48	0.621948	0.222529	26
FATHMM	0.331391	49	0.743957	0.246541	26
GERP++	0.304408	50	0.656749	0.19992	26
GenoCanyon	0.279734	51	0.646329	0.1808	26
SiPhy	0.278035	52	0.758879	0.210995	26
phastCons	0.261961	53	0.788701	0.206609	26
Grantham	0.239901	54	0.650548	0.156067	26
fitCons	0.0890609	55	1.8787	0.167319	25

## Sheet: Legend
Table EV6 - VEP rank scores according to the ranking method employed in the previous study.
VEP rank scores based on the mean, normalised between VEP predictions and selected DMS assay scores as described in (Livesey & Marsh, 2020). Also provided are the coefficient of variation and the standard deviation of the normalised correlations between all proteins.
