# Supplementary material for: Updated benchmarking of variant effect predictors using deep mutational scanning
Source: Mol Syst Biol. 2023 Jun 13;19(8):e11474. doi: 10.15252/msb.202211474 (PMC10407742; doi:10.15252/msb.202211474)
Supplement: Supplementary file 8 — Dataset EV1 [file MSB-19-e11474-s007.xlsx]

## Sheet: DATASET EV1
Dataset EV1 - Bootstrap analyses to determine the significance of predictor rankings
A compilation of bootstrap analysis results from ranking analyses in this study that indicates the significance of the performance differences between any pair of predictors. The first tab of the file is a key indicating which tab relates to which analysis and provides a more detailed legend.

## Sheet: Keys
Tab name	Related figure/table/dataset	Legend
boot_dms_correlation	Figure2, Table EV5	The number of times out of 1000 bootstrap iterations the VEP in the left column ranked higher than the VEP in in the top row against DMS data. A VEP that ranks significantly higher than another, ranks higher 950 or more times corresponding to a p-value of 0.05. The upper and lower triangular matrices do not necessarily sum to 1000 as ties are recorded in neither.
boot_dms_correlation_VARITY	Dataset EV2	The number of times out of 1000 bootstrap iterations the VEP in the left column ranked higher than the VEP in in the top row against a set of DMS data excluding training data for VARITY. A VEP that ranks significantly higher than another, ranks higher 950 or more times corresponding to a p-value of 0.05. The upper and lower triangular matrices do not necessarily sum to 1000 as ties are recorded i…
boot_dms_correlation_coverage	Dataset EV3	The number of times out of 1000 bootstrap iterations the VEP in the left column ranked higher than the VEP in in the top row against DMS data while filling coverage gaps. A VEP that ranks significantly higher than another, ranks higher 950 or more times corresponding to a p-value of 0.05. The upper and lower triangular matrices do not necessarily sum to 1000 as ties are recorded in neither.
boot_dms_correlation_exclusion	Dataset EV4	The number of times out of 1000 bootstrap iterations the VEP in the left column ranked higher than the VEP in in the top row against DMS data while excluding regions with poor VEP/DMS correlation. A VEP that ranks significantly higher than another, ranks higher 950 or more times corresponding to a p-value of 0.05. The upper and lower triangular matrices do not necessarily sum to 1000 as ties are …
boot_dms_roc	Figure 3	The number of times out of 1000 bootstrap iterations the method in the left column ranked higher than the method in in the top row by ROC against labelled variants. A VEP that ranks significantly higher than another, ranks higher 950 or more times corresponding to a p-value of 0.05. The upper and lower triangular matrices do not necessarily sum to 1000 as ties are recorded in neither.
boot_dms_bpr	Figure EV3	The number of times out of 1000 bootstrap iterations the method in the left column ranked higher than the method in in the top row by balanced precision-recall against labelled variants. A VEP that ranks significantly higher than another, ranks higher 950 or more times corresponding to a p-value of 0.05. The upper and lower triangular matrices do not necessarily sum to 1000 as ties are recorded i…
boot_full_roc	Figure 4A	The number of times out of 1000 bootstrap iterations the method in the left column ranked higher than the method in in the top row by ROC against all of ClinVar/gnomAD. A VEP that ranks significantly higher than another, ranks higher 950 or more times corresponding to a p-value of 0.05. The upper and lower triangular matrices do not necessarily sum to 1000 as ties are recorded in neither.
boot_full_bpr	Figure EV4A	The number of times out of 1000 bootstrap iterations the method in the left column ranked higher than the method in in the top row by balanced precision-recall against all of ClinVar/gnomAD. A VEP that ranks significantly higher than another, ranks higher 950 or more times corresponding to a p-value of 0.05. The upper and lower triangular matrices do not necessarily sum to 1000 as ties are record…

## Sheet: boot_dms_correlation
VEP	ESM-1v	EVE	DeepSequence	VARITY_R	VARITY_ER	EVmutation_epistatic	EVmutation_independent	MetaRNN	mutationTCN	ClinPred	REVEL	SuSPect	MutationAssessor	DEOGEN2	SNPs&GO	SNAP2	BayesDel	MPC	SIFT4G	PhD_SNP	S3D-PROF	VEST4	VESPAl	Eigen	SNPs&GO3D	Envision	Polyphen2_HumVar	PROVEAN	CONDEL	M-CAP	PANTHER	MetaLR	MetaSVM	MutPred	Polyphen2_HumDiv	SIFT	PAPI	CADD	MVP	PonP2	FathmmXF	LIST-S2	phyloP	fathmm-MKL	BLOSUM62	PrimateAI	DANN	FATHMM	LRT
ESM-1v	0	870	983	994	1000	1000	1000	1000	1000	1000	1000	1000	1000	1000	1000	1000	1000	1000	1000	1000	1000	1000	1000	1000	1000	1000	1000	1000	1000	1000	1000	1000	1000	1000	1000	1000	1000	1000	1000	1000	1000	1000	1000	1000	1000	1000	1000	1000	1000
EVE	130	0	877	938	1000	1000	1000	1000	1000	1000	1000	1000	1000	1000	1000	1000	1000	1000	1000	1000	1000	1000	1000	1000	1000	1000	1000	1000	1000	1000	1000	1000	1000	1000	1000	1000	1000	1000	1000	1000	1000	1000	1000	1000	1000	1000	1000	1000	1000
DeepSequence	17	123	0	732	1000	1000	1000	1000	1000	1000	1000	1000	1000	1000	1000	1000	1000	1000	1000	1000	1000	1000	1000	1000	1000	1000	1000	1000	1000	1000	1000	1000	1000	1000	1000	1000	1000	1000	1000	1000	1000	1000	1000	1000	1000	1000	1000	1000	1000
VARITY_R	6	62	268	0	1000	1000	1000	1000	1000	1000	1000	1000	1000	1000	1000	1000	1000	1000	1000	1000	1000	1000	1000	1000	1000	1000	1000	1000	1000	1000	1000	1000	1000	1000	1000	1000	1000	1000	1000	1000	1000	1000	1000	1000	1000	1000	1000	1000	1000
VARITY_ER	0	0	0	0	0	958	1000	1000	1000	1000	1000	1000	1000	1000	1000	1000	1000	1000	1000	1000	1000	1000	1000	1000	1000	1000	1000	1000	1000	1000	1000	1000	1000	1000	1000	1000	1000	1000	1000	1000	1000	1000	1000	1000	1000	1000	1000	1000	1000
EVmutation_epistatic	0	0	0	0	42	0	989	917	999	1000	1000	1000	1000	1000	1000	1000	1000	1000	1000	1000	1000	1000	1000	1000	1000	1000	1000	1000	1000	1000	1000	1000	1000	1000	1000	1000	1000	1000	1000	1000	1000	1000	1000	1000	1000	1000	1000	1000	1000
EVmutation_independent	0	0	0	0	0	11	0	349	899	999	1000	1000	1000	1000	1000	1000	1000	1000	1000	1000	1000	1000	1000	1000	1000	1000	1000	1000	1000	1000	1000	1000	1000	1000	1000	1000	1000	1000	1000	1000	1000	1000	1000	1000	1000	1000	1000	1000	1000
MetaRNN	0	0	0	0	0	83	651	0	946	1000	1000	1000	1000	1000	1000	1000	1000	1000	1000	1000	1000	1000	1000	1000	1000	1000	1000	1000	1000	1000	1000	1000	1000	1000	1000	1000	1000	1000	1000	1000	1000	1000	1000	1000	1000	1000	1000	1000	1000
mutationTCN	0	0	0	0	0	1	101	54	0	979	993	1000	1000	1000	1000	1000	1000	1000	1000	1000	1000	1000	1000	1000	1000	1000	1000	1000	1000	1000	1000	1000	1000	1000	1000	1000	1000	1000	1000	1000	1000	1000	1000	1000	1000	1000	1000	1000	1000
ClinPred	0	0	0	0	0	0	1	0	21	0	561	921	943	972	996	994	997	1000	1000	1000	1000	1000	1000	1000	1000	1000	1000	1000	1000	1000	1000	1000	1000	1000	1000	1000	1000	1000	1000	1000	1000	1000	1000	1000	1000	1000	1000	1000	1000
REVEL	0	0	0	0	0	0	0	0	7	439	0	906	916	956	996	993	999	1000	1000	1000	1000	1000	1000	1000	1000	1000	1000	1000	1000	1000	1000	1000	1000	1000	1000	1000	1000	1000	1000	1000	1000	1000	1000	1000	1000	1000	1000	1000	1000
SuSPect	0	0	0	0	0	0	0	0	0	79	94	0	629	661	947	917	920	995	1000	1000	1000	1000	1000	1000	1000	1000	1000	1000	1000	1000	1000	1000	1000	1000	1000	1000	1000	1000	1000	1000	1000	1000	1000	1000	1000	1000	1000	1000	1000
MutationAssessor	0	0	0	0	0	0	0	0	0	57	84	371	0	514	814	776	833	959	999	1000	1000	1000	1000	1000	1000	1000	1000	1000	1000	1000	1000	1000	1000	1000	1000	1000	1000	1000	1000	1000	1000	1000	1000	1000	1000	1000	1000	1000	1000
DEOGEN2	0	0	0	0	0	0	0	0	0	28	44	339	486	0	856	804	853	974	1000	1000	1000	1000	1000	1000	1000	1000	1000	1000	1000	1000	1000	1000	1000	1000	1000	1000	1000	1000	1000	1000	1000	1000	1000	1000	1000	1000	1000	1000	1000
SNPs&GO	0	0	0	0	0	0	0	0	0	4	4	53	186	144	0	443	563	866	990	1000	1000	996	1000	1000	1000	1000	1000	1000	1000	1000	1000	1000	1000	1000	1000	1000	1000	1000	1000	1000	1000	1000	1000	1000	1000	1000	1000	1000	1000
SNAP2	0	0	0	0	0	0	0	0	0	6	7	83	224	196	557	0	620	885	993	1000	1000	996	1000	1000	1000	1000	1000	1000	1000	1000	1000	1000	1000	1000	1000	1000	1000	1000	1000	1000	1000	1000	1000	1000	1000	1000	1000	1000	1000
BayesDel	0	0	0	0	0	0	0	0	0	3	1	80	167	147	437	380	0	804	970	988	1000	992	1000	1000	1000	1000	1000	1000	1000	1000	1000	1000	1000	1000	1000	1000	1000	1000	1000	1000	1000	1000	1000	1000	1000	1000	1000	1000	1000
MPC	0	0	0	0	0	0	0	0	0	0	0	5	41	26	134	115	196	0	892	911	994	863	999	1000	1000	1000	1000	1000	1000	1000	1000	1000	1000	1000	1000	1000	1000	1000	1000	1000	1000	1000	1000	1000	1000	1000	1000	1000	1000
SIFT4G	0	0	0	0	0	0	0	0	0	0	0	0	1	0	10	7	30	108	0	529	921	388	989	999	1000	1000	1000	1000	1000	1000	1000	1000	1000	1000	1000	1000	1000	1000	1000	1000	1000	1000	1000	1000	1000	1000	1000	1000	1000
PhD_SNP	0	0	0	0	0	0	0	0	0	0	0	0	0	0	0	0	12	89	471	0	942	349	995	999	1000	1000	1000	1000	1000	1000	1000	1000	1000	1000	1000	1000	1000	1000	1000	1000	1000	1000	1000	1000	1000	1000	1000	1000	1000
S3D-PROF	0	0	0	0	0	0	0	0	0	0	0	0	0	0	0	0	0	6	79	58	0	28	751	956	1000	980	992	991	985	1000	1000	1000	1000	1000	1000	1000	1000	1000	1000	1000	1000	1000	1000	1000	1000	1000	1000	1000	1000
VEST4	0	0	0	0	0	0	0	0	0	0	0	0	0	0	4	4	8	137	612	651	972	0	998	1000	1000	1000	1000	1000	1000	1000	1000	1000	1000	1000	1000	1000	1000	1000	1000	1000	1000	1000	1000	1000	1000	1000	1000	1000	1000
VESPAl	0	0	0	0	0	0	0	0	0	0	0	0	0	0	0	0	0	1	11	5	249	2	0	886	1000	975	976	994	966	1000	1000	1000	1000	1000	1000	1000	1000	1000	1000	1000	1000	1000	1000	1000	1000	1000	1000	1000	1000
Eigen	0	0	0	0	0	0	0	0	0	0	0	0	0	0	0	0	0	0	1	1	44	0	114	0	979	614	703	777	753	1000	1000	999	1000	1000	1000	1000	1000	1000	1000	1000	1000	1000	1000	1000	1000	1000	1000	1000	1000
SNPs&GO3D	0	0	0	0	0	0	0	0	0	0	0	0	0	0	0	0	0	0	0	0	0	0	0	21	0	30	46	86	123	902	957	689	937	991	995	997	1000	1000	1000	1000	1000	1000	1000	1000	1000	1000	1000	1000	1000
Envision	0	0	0	0	0	0	0	0	0	0	0	0	0	0	0	0	0	0	0	0	20	0	25	386	970	0	584	694	660	1000	999	991	1000	1000	1000	1000	1000	1000	1000	1000	1000	1000	1000	1000	1000	1000	1000	1000	1000
Polyphen2_HumVar	0	0	0	0	0	0	0	0	0	0	0	0	0	0	0	0	0	0	0	0	8	0	24	297	954	416	0	631	612	1000	1000	989	1000	1000	1000	1000	1000	1000	1000	1000	1000	1000	1000	1000	1000	1000	1000	1000	1000
PROVEAN	0	0	0	0	0	0	0	0	0	0	0	0	0	0	0	0	0	0	0	0	9	0	6	223	914	306	369	0	487	999	999	972	1000	1000	1000	1000	1000	1000	1000	1000	1000	1000	1000	1000	1000	1000	1000	1000	1000
CONDEL	0	0	0	0	0	0	0	0	0	0	0	0	0	0	0	0	0	0	0	0	15	0	34	247	877	340	388	513	0	988	999	986	1000	1000	1000	1000	1000	1000	1000	1000	1000	1000	1000	1000	1000	1000	1000	1000	1000
M-CAP	0	0	0	0	0	0	0	0	0	0	0	0	0	0	0	0	0	0	0	0	0	0	0	0	98	0	0	1	12	0	678	212	616	899	884	931	991	1000	1000	1000	1000	1000	1000	1000	1000	1000	1000	1000	1000
PANTHER	0	0	0	0	0	0	0	0	0	0	0	0	0	0	0	0	0	0	0	0	0	0	0	0	43	1	0	1	1	322	0	114	430	824	759	852	979	1000	1000	1000	1000	1000	1000	1000	1000	1000	1000	1000	1000
MetaLR	0	0	0	0	0	0	0	0	0	0	0	0	0	0	0	0	0	0	0	0	0	0	0	1	311	9	11	28	14	788	886	0	974	974	984	987	998	1000	1000	1000	1000	1000	1000	1000	1000	1000	1000	1000	1000
MetaSVM	0	0	0	0	0	0	0	0	0	0	0	0	0	0	0	0	0	0	0	0	0	0	0	0	63	0	0	0	0	384	570	26	0	864	810	877	991	1000	1000	1000	1000	1000	1000	1000	1000	1000	1000	1000	1000
MutPred	0	0	0	0	0	0	0	0	0	0	0	0	0	0	0	0	0	0	0	0	0	0	0	0	9	0	0	0	0	101	176	26	136	0	358	482	894	1000	1000	1000	1000	1000	1000	1000	1000	1000	1000	1000	1000
Polyphen2_HumDiv	0	0	0	0	0	0	0	0	0	0	0	0	0	0	0	0	0	0	0	0	0	0	0	0	5	0	0	0	0	116	241	16	190	642	0	667	964	1000	1000	1000	1000	1000	1000	1000	1000	1000	1000	1000	1000
SIFT	0	0	0	0	0	0	0	0	0	0	0	0	0	0	0	0	0	0	0	0	0	0	0	0	3	0	0	0	0	69	148	13	123	518	333	0	916	1000	1000	1000	1000	1000	1000	1000	1000	1000	1000	1000	1000
PAPI	0	0	0	0	0	0	0	0	0	0	0	0	0	0	0	0	0	0	0	0	0	0	0	0	0	0	0	0	0	9	21	2	9	106	36	84	0	985	995	1000	1000	1000	1000	1000	1000	1000	1000	1000	1000
CADD	0	0	0	0	0	0	0	0	0	0	0	0	0	0	0	0	0	0	0	0	0	0	0	0	0	0	0	0	0	0	0	0	0	0	0	0	15	0	735	1000	1000	1000	1000	1000	1000	1000	1000	1000	1000
MVP	0	0	0	0	0	0	0	0	0	0	0	0	0	0	0	0	0	0	0	0	0	0	0	0	0	0	0	0	0	0	0	0	0	0	0	0	5	265	0	1000	1000	1000	1000	1000	1000	1000	1000	1000	1000
PonP2	0	0	0	0	0	0	0	0	0	0	0	0	0	0	0	0	0	0	0	0	0	0	0	0	0	0	0	0	0	0	0	0	0	0	0	0	0	0	0	0	904	999	1000	1000	1000	1000	1000	1000	1000
FathmmXF	0	0	0	0	0	0	0	0	0	0	0	0	0	0	0	0	0	0	0	0	0	0	0	0	0	0	0	0	0	0	0	0	0	0	0	0	0	0	0	96	0	987	1000	1000	1000	1000	1000	1000	1000
LIST-S2	0	0	0	0	0	0	0	0	0	0	0	0	0	0	0	0	0	0	0	0	0	0	0	0	0	0	0	0	0	0	0	0	0	0	0	0	0	0	0	1	13	0	1000	1000	1000	1000	1000	1000	1000
phyloP	0	0	0	0	0	0	0	0	0	0	0	0	0	0	0	0	0	0	0	0	0	0	0	0	0	0	0	0	0	0	0	0	0	0	0	0	0	0	0	0	0	0	0	820	629	839	1000	1000	1000
fathmm-MKL	0	0	0	0	0	0	0	0	0	0	0	0	0	0	0	0	0	0	0	0	0	0	0	0	0	0	0	0	0	0	0	0	0	0	0	0	0	0	0	0	0	0	180	0	360	600	1000	999	1000
BLOSUM62	0	0	0	0	0	0	0	0	0	0	0	0	0	0	0	0	0	0	0	0	0	0	0	0	0	0	0	0	0	0	0	0	0	0	0	0	0	0	0	0	0	0	371	640	0	742	1000	1000	1000
PrimateAI	0	0	0	0	0	0	0	0	0	0	0	0	0	0	0	0	0	0	0	0	0	0	0	0	0	0	0	0	0	0	0	0	0	0	0	0	0	0	0	0	0	0	161	400	258	0	1000	1000	1000
DANN	0	0	0	0	0	0	0	0	0	0	0	0	0	0	0	0	0	0	0	0	0	0	0	0	0	0	0	0	0	0	0	0	0	0	0	0	0	0	0	0	0	0	0	0	0	0	0	492	527
FATHMM	0	0	0	0	0	0	0	0	0	0	0	0	0	0	0	0	0	0	0	0	0	0	0	0	0	0	0	0	0	0	0	0	0	0	0	0	0	0	0	0	0	0	0	1	0	0	508	0	537
LRT	0	0	0	0	0	0	0	0	0	0	0	0	0	0	0	0	0	0	0	0	0	0	0	0	0	0	0	0	0	0	0	0	0	0	0	0	0	0	0	0	0	0	0	0	0	0	473	463	0
GERP++	0	0	0	0	0	0	0	0	0	0	0	0	0	0	0	0	0	0	0	0	0	0	0	0	0	0	0	0	0	0	0	0	0	0	0	0	0	0	0	0	0	0	0	0	0	0	0	0	0
SiPhy	0	0	0	0	0	0	0	0	0	0	0	0	0	0	0	0	0	0	0	0	0	0	0	0	0	0	0	0	0	0	0	0	0	0	0	0	0	0	0	0	0	0	0	0	0	0	0	0	0
Grantham	0	0	0	0	0	0	0	0	0	0	0	0	0	0	0	0	0	0	0	0	0	0	0	0	0	0	0	0	0	0	0	0	0	0	0	0	0	0	0	0	0	0	0	0	0	0	0	0	0
GenoCanyon	0	0	0	0	0	0	0	0	0	0	0	0	0	0	0	0	0	0	0	0	0	0	0	0	0	0	0	0	0	0	0	0	0	0	0	0	0	0	0	0	0	0	0	0	0	0	0	0	0
phastCons	0	0	0	0	0	0	0	0	0	0	0	0	0	0	0	0	0	0	0	0	0	0	0	0	0	0	0	0	0	0	0	0	0	0	0	0	0	0	0	0	0	0	0	0	0	0	0	0	0
fitCons	0	0	0	0	0	0	0	0	0	0	0	0	0	0	0	0	0	0	0	0	0	0	0	0	0	0	0	0	0	0	0	0	0	0	0	0	0	0	0	0	0	0	0	0	0	0	0	0	0
[truncated: 6 more columns]

## Sheet: boot__dms_correlation_VARITY
VEP	EVE	DeepSequence	ESM-1v	VARITY_ER	VARITY_R	EVmutation_epistatic	EVmutation_independent	mutationTCN	SuSPect	MetaRNN	ClinPred	SNPs&GO	SNAP2	VEST4	REVEL	DEOGEN2	MutationAssessor	PhD_SNP	SIFT4G	BayesDel	S3D-PROF	VESPAl	PROVEAN	MPC	CONDEL	Envision	Eigen	SIFT	PolyPhen2_HumVar	PANTHER	MutPred	SNPs&GO3D	PAPI	MetaLR	PolyPhen2_HumDiv	M-CAP	CADD	MetaSVM	FathmmXF	MVP	LIST-S2	PonP2	phyloP	fathmm-MKL	PrimateAI	BLOSUM62	DANN	LRT	GERP++
EVE	0	985	983	999	995	1000	1000	1000	1000	1000	1000	1000	1000	1000	1000	1000	1000	1000	1000	1000	1000	1000	1000	1000	1000	1000	1000	1000	1000	1000	1000	1000	1000	1000	1000	1000	1000	1000	1000	1000	1000	1000	1000	1000	1000	1000	1000	1000	1000
DeepSequence	15	0	368	945	799	1000	1000	1000	1000	1000	1000	1000	1000	1000	1000	1000	1000	1000	1000	1000	1000	1000	1000	1000	1000	1000	1000	1000	1000	1000	1000	1000	1000	1000	1000	1000	1000	1000	1000	1000	1000	1000	1000	1000	1000	1000	1000	1000	1000
ESM-1v	17	632	0	982	878	1000	1000	1000	1000	1000	1000	1000	1000	1000	1000	1000	1000	1000	1000	1000	1000	1000	1000	1000	1000	1000	1000	1000	1000	1000	1000	1000	1000	1000	1000	1000	1000	1000	1000	1000	1000	1000	1000	1000	1000	1000	1000	1000	1000
VARITY_ER	1	55	18	0	148	994	995	1000	1000	1000	1000	1000	1000	1000	1000	1000	1000	1000	1000	1000	1000	1000	1000	1000	1000	1000	1000	1000	1000	1000	1000	1000	1000	1000	1000	1000	1000	1000	1000	1000	1000	1000	1000	1000	1000	1000	1000	1000	1000
VARITY_R	5	201	122	852	0	999	1000	1000	1000	1000	1000	1000	1000	1000	1000	1000	1000	1000	1000	1000	1000	1000	1000	1000	1000	1000	1000	1000	1000	1000	1000	1000	1000	1000	1000	1000	1000	1000	1000	1000	1000	1000	1000	1000	1000	1000	1000	1000	1000
EVmutation_epistatic	0	0	0	6	1	0	547	998	964	985	1000	1000	1000	1000	1000	1000	1000	1000	1000	1000	1000	1000	1000	1000	1000	1000	1000	1000	1000	1000	1000	1000	1000	1000	1000	1000	1000	1000	1000	1000	1000	1000	1000	1000	1000	1000	1000	1000	1000
EVmutation_independent	0	0	0	5	0	453	0	998	950	976	1000	1000	1000	1000	1000	1000	1000	1000	1000	1000	1000	1000	1000	1000	1000	1000	1000	1000	1000	1000	1000	1000	1000	1000	1000	1000	1000	1000	1000	1000	1000	1000	1000	1000	1000	1000	1000	1000	1000
mutationTCN	0	0	0	0	0	2	2	0	113	214	866	971	891	991	987	999	919	1000	1000	1000	1000	1000	1000	1000	1000	1000	1000	1000	1000	1000	1000	1000	1000	1000	1000	1000	1000	1000	1000	1000	1000	1000	1000	1000	1000	1000	1000	1000	1000
SuSPect	0	0	0	0	0	36	50	887	0	653	973	999	993	998	1000	1000	998	1000	1000	1000	1000	1000	1000	1000	1000	1000	1000	1000	1000	1000	1000	1000	1000	1000	1000	1000	1000	1000	1000	1000	1000	1000	1000	1000	1000	1000	1000	1000	1000
MetaRNN	0	0	0	0	0	15	24	786	347	0	966	994	967	1000	999	1000	981	1000	1000	1000	1000	1000	1000	1000	1000	1000	1000	1000	1000	1000	1000	1000	1000	1000	1000	1000	1000	1000	1000	1000	1000	1000	1000	1000	1000	1000	1000	1000	1000
ClinPred	0	0	0	0	0	0	0	134	27	34	0	737	538	883	831	989	665	996	1000	1000	1000	1000	1000	1000	1000	1000	1000	1000	1000	1000	1000	1000	1000	1000	1000	1000	1000	1000	1000	1000	1000	1000	1000	1000	1000	1000	1000	1000	1000
SNPs&GO	0	0	0	0	0	0	0	29	1	6	263	0	284	708	585	940	418	998	1000	995	1000	1000	1000	1000	1000	1000	1000	1000	1000	1000	1000	1000	1000	1000	1000	1000	1000	1000	1000	1000	1000	1000	1000	1000	1000	1000	1000	1000	1000
SNAP2	0	0	0	0	0	0	0	109	7	33	462	716	0	859	775	987	642	998	1000	997	1000	1000	1000	1000	1000	1000	1000	1000	1000	1000	1000	1000	1000	1000	1000	1000	1000	1000	1000	1000	1000	1000	1000	1000	1000	1000	1000	1000	1000
VEST4	0	0	0	0	0	0	0	9	2	0	117	292	141	0	355	803	246	929	1000	987	996	1000	1000	1000	1000	1000	1000	1000	1000	1000	1000	1000	1000	1000	1000	1000	1000	1000	1000	1000	1000	1000	1000	1000	1000	1000	1000	1000	1000
REVEL	0	0	0	0	0	0	0	13	0	1	169	415	225	645	0	891	341	960	998	999	1000	1000	1000	1000	1000	1000	1000	1000	1000	1000	1000	1000	1000	1000	1000	1000	1000	1000	1000	1000	1000	1000	1000	1000	1000	1000	1000	1000	1000
DEOGEN2	0	0	0	0	0	0	0	1	0	0	11	60	13	197	109	0	53	752	985	867	976	1000	1000	1000	1000	1000	1000	1000	1000	1000	1000	1000	1000	1000	1000	1000	1000	1000	1000	1000	1000	1000	1000	1000	1000	1000	1000	1000	1000
MutationAssessor	0	0	0	0	0	0	0	81	2	19	335	582	358	754	659	947	0	990	1000	991	1000	1000	1000	1000	1000	1000	1000	1000	1000	1000	1000	1000	1000	1000	1000	1000	1000	1000	1000	1000	1000	1000	1000	1000	1000	1000	1000	1000	1000
PhD_SNP	0	0	0	0	0	0	0	0	0	0	4	2	2	71	40	248	10	0	960	712	921	997	1000	1000	1000	1000	1000	1000	1000	1000	1000	1000	1000	1000	1000	1000	1000	1000	1000	1000	1000	1000	1000	1000	1000	1000	1000	1000	1000
SIFT4G	0	0	0	0	0	0	0	0	0	0	0	0	0	0	2	15	0	40	0	138	364	751	908	997	997	998	998	1000	1000	1000	1000	1000	1000	1000	1000	1000	1000	1000	1000	1000	1000	1000	1000	1000	1000	1000	1000	1000	1000
BayesDel	0	0	0	0	0	0	0	0	0	0	0	5	3	13	1	133	9	288	862	0	817	982	998	1000	1000	1000	1000	1000	1000	1000	1000	1000	1000	1000	1000	1000	1000	1000	1000	1000	1000	1000	1000	1000	1000	1000	1000	1000	1000
S3D-PROF	0	0	0	0	0	0	0	0	0	0	0	0	0	4	0	24	0	79	636	183	0	841	935	996	998	999	1000	1000	1000	1000	1000	1000	1000	1000	1000	1000	1000	1000	1000	1000	1000	1000	1000	1000	1000	1000	1000	1000	1000
VESPAl	0	0	0	0	0	0	0	0	0	0	0	0	0	0	0	0	0	3	249	18	159	0	797	991	993	1000	998	1000	1000	1000	1000	1000	1000	1000	1000	1000	1000	1000	1000	1000	1000	1000	1000	1000	1000	1000	1000	1000	1000
PROVEAN	0	0	0	0	0	0	0	0	0	0	0	0	0	0	0	0	0	0	92	2	65	203	0	957	959	997	990	1000	1000	1000	1000	1000	1000	1000	1000	1000	1000	1000	1000	1000	1000	1000	1000	1000	1000	1000	1000	1000	1000
MPC	0	0	0	0	0	0	0	0	0	0	0	0	0	0	0	0	0	0	3	0	4	9	43	0	536	617	628	1000	943	990	995	999	1000	1000	1000	1000	1000	1000	1000	1000	1000	1000	1000	1000	1000	1000	1000	1000	1000
CONDEL	0	0	0	0	0	0	0	0	0	0	0	0	0	0	0	0	0	0	3	0	2	7	41	464	0	550	612	999	927	989	998	1000	999	1000	1000	1000	1000	1000	1000	1000	1000	1000	1000	1000	1000	1000	1000	1000	1000
Envision	0	0	0	0	0	0	0	0	0	0	0	0	0	0	0	0	0	0	2	0	1	0	3	383	450	0	554	998	944	992	998	1000	1000	1000	1000	1000	1000	1000	1000	1000	1000	1000	1000	1000	1000	1000	1000	1000	1000
Eigen	0	0	0	0	0	0	0	0	0	0	0	0	0	0	0	0	0	0	2	0	0	2	10	372	388	446	0	1000	920	977	996	1000	1000	1000	1000	1000	1000	1000	1000	1000	1000	1000	1000	1000	1000	1000	1000	1000	1000
SIFT	0	0	0	0	0	0	0	0	0	0	0	0	0	0	0	0	0	0	0	0	0	0	0	0	1	2	0	0	39	339	582	840	924	952	953	998	1000	1000	1000	1000	1000	1000	1000	1000	1000	1000	1000	1000	1000
PolyPhen2_HumVar	0	0	0	0	0	0	0	0	0	0	0	0	0	0	0	0	0	0	0	0	0	0	0	57	73	56	80	961	0	857	957	993	999	1000	1000	1000	1000	1000	1000	1000	1000	1000	1000	1000	1000	1000	1000	1000	1000
PANTHER	0	0	0	0	0	0	0	0	0	0	0	0	0	0	0	0	0	0	0	0	0	0	0	10	11	8	23	661	143	0	710	891	941	976	968	998	1000	1000	1000	1000	1000	1000	1000	1000	1000	1000	1000	1000	1000
MutPred	0	0	0	0	0	0	0	0	0	0	0	0	0	0	0	0	0	0	0	0	0	0	0	5	2	2	4	418	43	290	0	737	868	904	883	988	995	997	1000	1000	1000	1000	1000	1000	1000	1000	1000	1000	1000
SNPs&GO3D	0	0	0	0	0	0	0	0	0	0	0	0	0	0	0	0	0	0	0	0	0	0	0	1	0	0	0	160	7	109	263	0	698	774	717	952	981	985	1000	1000	1000	1000	1000	1000	1000	1000	1000	1000	1000
PAPI	0	0	0	0	0	0	0	0	0	0	0	0	0	0	0	0	0	0	0	0	0	0	0	0	1	0	0	76	1	59	132	302	0	545	446	806	918	944	1000	1000	1000	1000	1000	1000	1000	1000	1000	1000	1000
MetaLR	0	0	0	0	0	0	0	0	0	0	0	0	0	0	0	0	0	0	0	0	0	0	0	0	0	0	0	48	0	24	96	226	455	0	388	805	901	989	1000	1000	1000	1000	1000	1000	1000	1000	1000	1000	1000
PolyPhen2_HumDiv	0	0	0	0	0	0	0	0	0	0	0	0	0	0	0	0	0	0	0	0	0	0	0	0	0	0	0	47	0	32	117	283	554	612	0	898	972	975	1000	1000	1000	1000	1000	1000	1000	1000	1000	1000	1000
M-CAP	0	0	0	0	0	0	0	0	0	0	0	0	0	0	0	0	0	0	0	0	0	0	0	0	0	0	0	2	0	2	12	48	194	195	102	0	677	747	999	1000	1000	1000	1000	1000	1000	1000	1000	1000	1000
CADD	0	0	0	0	0	0	0	0	0	0	0	0	0	0	0	0	0	0	0	0	0	0	0	0	0	0	0	0	0	0	5	19	82	99	28	323	0	605	1000	1000	1000	1000	1000	1000	1000	1000	1000	1000	1000
MetaSVM	0	0	0	0	0	0	0	0	0	0	0	0	0	0	0	0	0	0	0	0	0	0	0	0	0	0	0	0	0	0	3	15	56	11	25	253	395	0	998	999	1000	1000	1000	1000	1000	1000	1000	1000	1000
FathmmXF	0	0	0	0	0	0	0	0	0	0	0	0	0	0	0	0	0	0	0	0	0	0	0	0	0	0	0	0	0	0	0	0	0	0	0	1	0	2	0	464	995	1000	1000	1000	1000	1000	1000	1000	1000
MVP	0	0	0	0	0	0	0	0	0	0	0	0	0	0	0	0	0	0	0	0	0	0	0	0	0	0	0	0	0	0	0	0	0	0	0	0	0	1	536	0	997	998	1000	1000	1000	1000	1000	1000	1000
LIST-S2	0	0	0	0	0	0	0	0	0	0	0	0	0	0	0	0	0	0	0	0	0	0	0	0	0	0	0	0	0	0	0	0	0	0	0	0	0	0	5	3	0	513	1000	1000	1000	1000	1000	1000	1000
PonP2	0	0	0	0	0	0	0	0	0	0	0	0	0	0	0	0	0	0	0	0	0	0	0	0	0	0	0	0	0	0	0	0	0	0	0	0	0	0	0	2	487	0	1000	1000	1000	1000	1000	1000	1000
phyloP	0	0	0	0	0	0	0	0	0	0	0	0	0	0	0	0	0	0	0	0	0	0	0	0	0	0	0	0	0	0	0	0	0	0	0	0	0	0	0	0	0	0	0	1000	1000	1000	1000	1000	1000
fathmm-MKL	0	0	0	0	0	0	0	0	0	0	0	0	0	0	0	0	0	0	0	0	0	0	0	0	0	0	0	0	0	0	0	0	0	0	0	0	0	0	0	0	0	0	0	0	979	973	1000	1000	1000
PrimateAI	0	0	0	0	0	0	0	0	0	0	0	0	0	0	0	0	0	0	0	0	0	0	0	0	0	0	0	0	0	0	0	0	0	0	0	0	0	0	0	0	0	0	0	21	0	685	972	959	1000
BLOSUM62	0	0	0	0	0	0	0	0	0	0	0	0	0	0	0	0	0	0	0	0	0	0	0	0	0	0	0	0	0	0	0	0	0	0	0	0	0	0	0	0	0	0	0	27	315	0	852	823	1000
DANN	0	0	0	0	0	0	0	0	0	0	0	0	0	0	0	0	0	0	0	0	0	0	0	0	0	0	0	0	0	0	0	0	0	0	0	0	0	0	0	0	0	0	0	0	28	148	0	540	999
LRT	0	0	0	0	0	0	0	0	0	0	0	0	0	0	0	0	0	0	0	0	0	0	0	0	0	0	0	0	0	0	0	0	0	0	0	0	0	0	0	0	0	0	0	0	41	177	460	0	999
GERP++	0	0	0	0	0	0	0	0	0	0	0	0	0	0	0	0	0	0	0	0	0	0	0	0	0	0	0	0	0	0	0	0	0	0	0	0	0	0	0	0	0	0	0	0	0	0	1	1	0
phastCons	0	0	0	0	0	0	0	0	0	0	0	0	0	0	0	0	0	0	0	0	0	0	0	0	0	0	0	0	0	0	0	0	0	0	0	0	0	0	0	0	0	0	0	0	0	0	0	0	17
FATHMM	0	0	0	0	0	0	0	0	0	0	0	0	0	0	0	0	0	0	0	0	0	0	0	0	0	0	0	0	0	0	0	0	0	0	0	0	0	0	0	0	0	0	0	0	0	0	1	3	356
SiPhy	0	0	0	0	0	0	0	0	0	0	0	0	0	0	0	0	0	0	0	0	0	0	0	0	0	0	0	0	0	0	0	0	0	0	0	0	0	0	0	0	0	0	0	0	0	0	0	0	66
fitCons	0	0	0	0	0	0	0	0	0	0	0	0	0	0	0	0	0	0	0	0	0	0	0	0	0	0	0	0	0	0	0	0	0	0	0	0	0	0	0	0	0	0	0	0	0	0	0	0	0
GenoCanyon	0	0	0	0	0	0	0	0	0	0	0	0	0	0	0	0	0	0	0	0	0	0	0	0	0	0	0	0	0	0	0	0	0	0	0	0	0	0	0	0	0	0	0	0	0	0	0	0	26
Grantham	0	0	0	0	0	0	0	0	0	0	0	0	0	0	0	0	0	0	0	0	0	0	0	0	0	0	0	0	0	0	0	0	0	0	0	0	0	0	0	0	0	0	0	0	0	0	0	0	0
[truncated: 6 more columns]

## Sheet: boot_dms_correlation_coverage
VEP	DeepSequence	ESM-1v	VARITY_R	MetaRNN	VARITY_ER	EVE	REVEL	DEOGEN2	EVmutation_epistatic	EVmutation_independent	ClinPred	SNPs&GO	BayesDel	MPC	SuSPect	VEST4	SIFT4G	PhD_SNP	MutationAssessor	SNAP2	mutationTCN	Envision	VESPAl	S3D-PROF	CONDEL	SNPs&GO3D	Eigen	PROVEAN	PolyPhen2_HumVar	SIFT	MetaLR	M-CAP	MetaSVM	PolyPhen2_HumDiv	PANTHER	MutPred	CADD	PAPI	MVP	FathmmXF	PonP2	LIST-S2	phyloP	fathmm-MKL	PrimateAI	BLOSUM62	LRT	DANN	FATHMM
DeepSequence	0	189	870	992	996	988	1000	1000	1000	1000	1000	1000	1000	1000	1000	1000	1000	1000	1000	1000	1000	1000	1000	1000	1000	1000	1000	1000	1000	1000	1000	1000	1000	1000	1000	1000	1000	1000	1000	1000	1000	1000	1000	1000	1000	1000	1000	1000	1000
ESM-1v	811	0	974	1000	1000	997	1000	1000	1000	1000	1000	1000	1000	1000	1000	1000	1000	1000	1000	1000	1000	1000	1000	1000	1000	1000	1000	1000	1000	1000	1000	1000	1000	1000	1000	1000	1000	1000	1000	1000	1000	1000	1000	1000	1000	1000	1000	1000	1000
VARITY_R	130	26	0	932	997	780	1000	1000	1000	1000	1000	1000	1000	1000	1000	1000	1000	1000	1000	1000	1000	1000	1000	1000	1000	1000	1000	1000	1000	1000	1000	1000	1000	1000	1000	1000	1000	1000	1000	1000	1000	1000	1000	1000	1000	1000	1000	1000	1000
MetaRNN	8	0	68	0	501	294	1000	1000	989	988	1000	1000	1000	1000	1000	1000	1000	1000	1000	1000	1000	1000	1000	1000	1000	1000	1000	1000	1000	1000	1000	1000	1000	1000	1000	1000	1000	1000	1000	1000	1000	1000	1000	1000	1000	1000	1000	1000	1000
VARITY_ER	4	0	3	499	0	283	1000	1000	993	992	999	1000	1000	1000	1000	1000	1000	1000	1000	1000	1000	1000	1000	1000	1000	1000	1000	1000	1000	1000	1000	1000	1000	1000	1000	1000	1000	1000	1000	1000	1000	1000	1000	1000	1000	1000	1000	1000	1000
EVE	12	3	220	706	717	0	999	1000	1000	999	999	1000	1000	1000	1000	1000	1000	1000	1000	1000	1000	1000	1000	1000	1000	1000	1000	1000	1000	1000	1000	1000	1000	1000	1000	1000	1000	1000	1000	1000	1000	1000	1000	1000	1000	1000	1000	1000	1000
REVEL	0	0	0	0	0	1	0	842	251	302	466	916	999	999	995	1000	1000	992	1000	1000	1000	1000	1000	1000	1000	1000	1000	1000	1000	1000	1000	1000	1000	1000	1000	1000	1000	1000	1000	1000	1000	1000	1000	1000	1000	1000	1000	1000	1000
DEOGEN2	0	0	0	0	0	0	158	0	42	56	116	708	906	989	956	997	1000	942	999	995	999	1000	1000	1000	1000	1000	1000	1000	1000	1000	1000	1000	1000	1000	1000	1000	1000	1000	1000	1000	1000	1000	1000	1000	1000	1000	1000	1000	1000
EVmutation_epistatic	0	0	0	11	7	0	749	958	0	567	728	969	996	998	1000	1000	1000	997	1000	1000	1000	1000	1000	1000	1000	1000	1000	1000	1000	1000	1000	1000	1000	1000	1000	1000	1000	1000	1000	1000	1000	1000	1000	1000	1000	1000	1000	1000	1000
EVmutation_independent	0	0	0	12	8	1	698	944	433	0	663	966	997	1000	1000	1000	1000	999	1000	1000	1000	1000	1000	1000	1000	1000	1000	1000	1000	1000	1000	1000	1000	1000	1000	1000	1000	1000	1000	1000	1000	1000	1000	1000	1000	1000	1000	1000	1000
ClinPred	0	0	0	0	1	1	534	884	272	337	0	925	996	1000	996	999	1000	993	1000	1000	1000	1000	1000	1000	1000	1000	1000	1000	1000	1000	1000	1000	1000	1000	1000	1000	1000	1000	1000	1000	1000	1000	1000	1000	1000	1000	1000	1000	1000
SNPs&GO	0	0	0	0	0	0	84	292	31	34	75	0	788	955	853	978	985	940	998	971	990	1000	1000	1000	1000	1000	1000	1000	1000	1000	1000	1000	1000	1000	1000	1000	1000	1000	1000	1000	1000	1000	1000	1000	1000	1000	1000	1000	1000
BayesDel	0	0	0	0	0	0	1	94	4	3	4	212	0	842	613	952	951	598	962	899	945	1000	1000	1000	1000	1000	1000	1000	1000	1000	1000	1000	1000	1000	1000	1000	1000	1000	1000	1000	1000	1000	1000	1000	1000	1000	1000	1000	1000
MPC	0	0	0	0	0	0	1	11	2	0	0	45	158	0	249	650	787	276	775	618	769	1000	998	972	1000	1000	1000	1000	1000	1000	1000	1000	1000	1000	1000	1000	1000	1000	1000	1000	1000	1000	1000	1000	1000	1000	1000	1000	1000
SuSPect	0	0	0	0	0	0	5	44	0	0	4	147	387	751	0	874	942	519	946	862	924	1000	1000	998	1000	1000	1000	1000	1000	1000	1000	1000	1000	1000	1000	1000	1000	1000	1000	1000	1000	1000	1000	1000	1000	1000	1000	1000	1000
VEST4	0	0	0	0	0	0	0	3	0	0	1	22	48	350	126	0	661	166	658	468	657	996	999	964	1000	999	999	1000	1000	1000	1000	1000	1000	1000	1000	1000	1000	1000	1000	1000	1000	1000	1000	1000	1000	1000	1000	1000	1000
SIFT4G	0	0	0	0	0	0	0	0	0	0	0	15	49	213	58	339	0	83	488	299	477	987	994	909	1000	998	994	1000	1000	1000	1000	1000	1000	1000	1000	1000	1000	1000	1000	1000	1000	1000	1000	1000	1000	1000	1000	1000	1000
PhD_SNP	0	0	0	0	0	0	8	58	3	1	7	60	402	724	481	834	917	0	918	824	894	1000	1000	999	1000	1000	1000	1000	1000	1000	1000	1000	1000	1000	1000	1000	1000	1000	1000	1000	1000	1000	1000	1000	1000	1000	1000	1000	1000
MutationAssessor	0	0	0	0	0	0	0	1	0	0	0	2	38	225	54	342	512	82	0	337	516	989	994	943	1000	998	998	999	1000	1000	1000	1000	1000	1000	1000	1000	1000	1000	1000	1000	1000	1000	1000	1000	1000	1000	1000	1000	1000
SNAP2	0	0	0	0	0	0	0	5	0	0	0	29	101	382	138	532	701	176	663	0	682	996	1000	964	1000	1000	996	999	999	1000	1000	1000	1000	1000	1000	1000	1000	1000	1000	1000	1000	1000	1000	1000	1000	1000	1000	1000	1000
mutationTCN	0	0	0	0	0	0	0	1	0	0	0	10	55	231	76	343	523	106	484	318	0	973	984	904	1000	997	978	999	995	1000	1000	1000	1000	1000	1000	1000	1000	1000	1000	1000	1000	1000	1000	1000	1000	1000	1000	1000	1000
Envision	0	0	0	0	0	0	0	0	0	0	0	0	0	0	0	4	13	0	11	4	27	0	667	308	903	821	630	782	744	1000	994	1000	999	1000	1000	1000	1000	1000	1000	1000	1000	1000	1000	1000	1000	1000	1000	1000	1000
VESPAl	0	0	0	0	0	0	0	0	0	0	0	0	0	2	0	1	6	0	6	0	16	333	0	192	819	698	453	627	579	996	982	1000	998	1000	1000	1000	1000	1000	1000	1000	1000	1000	1000	1000	1000	1000	1000	1000	1000
S3D-PROF	0	0	0	0	0	0	0	0	0	0	0	0	0	28	2	36	91	1	57	36	96	692	808	0	981	980	779	884	865	999	998	1000	1000	1000	1000	1000	1000	1000	1000	1000	1000	1000	1000	1000	1000	1000	1000	1000	1000
CONDEL	0	0	0	0	0	0	0	0	0	0	0	0	0	0	0	0	0	0	0	0	0	97	181	19	0	329	120	242	204	969	931	997	996	982	1000	1000	1000	1000	1000	1000	1000	1000	1000	1000	1000	1000	1000	1000	1000
SNPs&GO3D	0	0	0	0	0	0	0	0	0	0	0	0	0	0	0	1	2	0	2	0	3	179	302	20	671	0	272	399	361	988	940	1000	982	994	1000	1000	1000	1000	1000	1000	1000	1000	1000	1000	1000	1000	1000	1000	1000
Eigen	0	0	0	0	0	0	0	0	0	0	0	0	0	0	0	1	6	0	2	4	22	370	547	221	880	728	0	674	674	999	999	1000	1000	1000	1000	1000	1000	1000	1000	1000	1000	1000	1000	1000	1000	1000	1000	1000	1000
PROVEAN	0	0	0	0	0	0	0	0	0	0	0	0	0	0	0	0	0	0	1	1	1	218	373	116	758	601	326	0	458	1000	976	1000	1000	1000	1000	1000	1000	1000	1000	1000	1000	1000	1000	1000	1000	1000	1000	1000	1000
PolyPhen2_HumVar	0	0	0	0	0	0	0	0	0	0	0	0	0	0	0	0	0	0	0	1	5	256	421	135	796	639	326	542	0	999	988	1000	999	1000	1000	1000	1000	1000	1000	1000	1000	1000	1000	1000	1000	1000	1000	1000	1000
SIFT	0	0	0	0	0	0	0	0	0	0	0	0	0	0	0	0	0	0	0	0	0	0	4	1	31	12	1	0	1	0	164	805	426	505	992	999	1000	1000	1000	1000	1000	1000	1000	1000	1000	1000	1000	1000	1000
MetaLR	0	0	0	0	0	0	0	0	0	0	0	0	0	0	0	0	0	0	0	0	0	6	18	2	69	60	1	24	12	836	0	984	952	880	1000	1000	1000	1000	1000	1000	1000	1000	1000	1000	1000	1000	1000	1000	1000
M-CAP	0	0	0	0	0	0	0	0	0	0	0	0	0	0	0	0	0	0	0	0	0	0	0	0	3	0	0	0	0	195	16	0	108	168	964	992	1000	999	1000	1000	1000	1000	1000	1000	1000	1000	1000	1000	1000
MetaSVM	0	0	0	0	0	0	0	0	0	0	0	0	0	0	0	0	0	0	0	0	0	1	2	0	4	18	0	0	1	574	48	892	0	570	997	999	1000	1000	1000	1000	1000	1000	1000	1000	1000	1000	1000	1000	1000
PolyPhen2_HumDiv	0	0	0	0	0	0	0	0	0	0	0	0	0	0	0	0	0	0	0	0	0	0	0	0	18	6	0	0	0	495	120	832	430	0	993	1000	1000	1000	1000	1000	1000	1000	1000	1000	1000	1000	1000	1000	1000
PANTHER	0	0	0	0	0	0	0	0	0	0	0	0	0	0	0	0	0	0	0	0	0	0	0	0	0	0	0	0	0	8	0	36	3	7	0	644	807	882	953	1000	1000	1000	1000	1000	1000	1000	1000	1000	1000
MutPred	0	0	0	0	0	0	0	0	0	0	0	0	0	0	0	0	0	0	0	0	0	0	0	0	0	0	0	0	0	1	0	8	1	0	356	0	726	842	938	1000	1000	1000	1000	1000	1000	1000	1000	1000	1000
CADD	0	0	0	0	0	0	0	0	0	0	0	0	0	0	0	0	0	0	0	0	0	0	0	0	0	0	0	0	0	0	0	0	0	0	193	274	0	677	828	1000	1000	1000	1000	1000	1000	1000	1000	1000	1000
PAPI	0	0	0	0	0	0	0	0	0	0	0	0	0	0	0	0	0	0	0	0	0	0	0	0	0	0	0	0	0	0	0	1	0	0	118	158	323	0	643	1000	1000	1000	1000	1000	1000	1000	1000	1000	1000
MVP	0	0	0	0	0	0	0	0	0	0	0	0	0	0	0	0	0	0	0	0	0	0	0	0	0	0	0	0	0	0	0	0	0	0	47	62	172	357	0	1000	1000	1000	1000	1000	1000	1000	1000	1000	1000
FathmmXF	0	0	0	0	0	0	0	0	0	0	0	0	0	0	0	0	0	0	0	0	0	0	0	0	0	0	0	0	0	0	0	0	0	0	0	0	0	0	0	0	724	969	1000	1000	1000	1000	1000	1000	1000
PonP2	0	0	0	0	0	0	0	0	0	0	0	0	0	0	0	0	0	0	0	0	0	0	0	0	0	0	0	0	0	0	0	0	0	0	0	0	0	0	0	276	0	851	1000	1000	1000	1000	1000	1000	1000
LIST-S2	0	0	0	0	0	0	0	0	0	0	0	0	0	0	0	0	0	0	0	0	0	0	0	0	0	0	0	0	0	0	0	0	0	0	0	0	0	0	0	31	149	0	1000	1000	1000	1000	1000	1000	1000
phyloP	0	0	0	0	0	0	0	0	0	0	0	0	0	0	0	0	0	0	0	0	0	0	0	0	0	0	0	0	0	0	0	0	0	0	0	0	0	0	0	0	0	0	0	797	828	886	1000	1000	1000
fathmm-MKL	0	0	0	0	0	0	0	0	0	0	0	0	0	0	0	0	0	0	0	0	0	0	0	0	0	0	0	0	0	0	0	0	0	0	0	0	0	0	0	0	0	0	203	0	596	789	1000	1000	1000
PrimateAI	0	0	0	0	0	0	0	0	0	0	0	0	0	0	0	0	0	0	0	0	0	0	0	0	0	0	0	0	0	0	0	0	0	0	0	0	0	0	0	0	0	0	172	404	0	722	1000	1000	1000
BLOSUM62	0	0	0	0	0	0	0	0	0	0	0	0	0	0	0	0	0	0	0	0	0	0	0	0	0	0	0	0	0	0	0	0	0	0	0	0	0	0	0	0	0	0	114	211	278	0	982	998	997
LRT	0	0	0	0	0	0	0	0	0	0	0	0	0	0	0	0	0	0	0	0	0	0	0	0	0	0	0	0	0	0	0	0	0	0	0	0	0	0	0	0	0	0	0	0	0	18	0	544	684
DANN	0	0	0	0	0	0	0	0	0	0	0	0	0	0	0	0	0	0	0	0	0	0	0	0	0	0	0	0	0	0	0	0	0	0	0	0	0	0	0	0	0	0	0	0	0	2	456	0	669
FATHMM	0	0	0	0	0	0	0	0	0	0	0	0	0	0	0	0	0	0	0	0	0	0	0	0	0	0	0	0	0	0	0	0	0	0	0	0	0	0	0	0	0	0	0	0	0	3	316	331	0
GERP++	0	0	0	0	0	0	0	0	0	0	0	0	0	0	0	0	0	0	0	0	0	0	0	0	0	0	0	0	0	0	0	0	0	0	0	0	0	0	0	0	0	0	0	0	0	0	0	0	2
Grantham	0	0	0	0	0	0	0	0	0	0	0	0	0	0	0	0	0	0	0	0	0	0	0	0	0	0	0	0	0	0	0	0	0	0	0	0	0	0	0	0	0	0	0	0	0	0	2	1	1
SiPhy	0	0	0	0	0	0	0	0	0	0	0	0	0	0	0	0	0	0	0	0	0	0	0	0	0	0	0	0	0	0	0	0	0	0	0	0	0	0	0	0	0	0	0	0	0	0	0	0	0
phastCons	0	0	0	0	0	0	0	0	0	0	0	0	0	0	0	0	0	0	0	0	0	0	0	0	0	0	0	0	0	0	0	0	0	0	0	0	0	0	0	0	0	0	0	0	0	0	0	0	0
GenoCanyon	0	0	0	0	0	0	0	0	0	0	0	0	0	0	0	0	0	0	0	0	0	0	0	0	0	0	0	0	0	0	0	0	0	0	0	0	0	0	0	0	0	0	0	0	0	0	0	0	0
fitCons	0	0	0	0	0	0	0	0	0	0	0	0	0	0	0	0	0	0	0	0	0	0	0	0	0	0	0	0	0	0	0	0	0	0	0	0	0	0	0	0	0	0	0	0	0	0	0	0	0
[truncated: 6 more columns]

## Sheet: boot_dms_correlation_exclusion
VEP	EVE	ESM-1v	DeepSequence	VARITY_R	VARITY_ER	mutationTCN	MetaRNN	EVmutation_epistatic	EVmutation_independent	ClinPred	REVEL	DEOGEN2	BayesDel	MutationAssessor	SNAP2	SuSPect	MPC	SNPs&GO	VEST4	PhD_SNP	SIFT4G	VESPAl	CONDEL	S3D-PROF	Eigen	Envision	PolyPhen2_HumVar	MetaSVM	MetaLR	M-CAP	PROVEAN	SNPs&GO3D	PolyPhen2_HumDiv	SIFT	PAPI	PANTHER	CADD	MVP	MutPred	PonP2	FathmmXF	BLOSUM62	LIST-S2	phyloP	fathmm-MKL	PrimateAI	FATHMM	DANN	Grantham
EVE	0	199	953	998	1000	1000	1000	1000	1000	1000	1000	1000	1000	1000	1000	1000	1000	1000	1000	1000	1000	1000	1000	1000	1000	1000	1000	1000	1000	1000	1000	1000	1000	1000	1000	1000	1000	1000	1000	1000	1000	1000	1000	1000	1000	1000	1000	1000	1000
ESM-1v	801	0	993	1000	1000	1000	1000	1000	1000	1000	1000	1000	1000	1000	1000	1000	1000	1000	1000	1000	1000	1000	1000	1000	1000	1000	1000	1000	1000	1000	1000	1000	1000	1000	1000	1000	1000	1000	1000	1000	1000	1000	1000	1000	1000	1000	1000	1000	1000
DeepSequence	47	7	0	919	1000	1000	1000	1000	1000	1000	1000	1000	1000	1000	1000	1000	1000	1000	1000	1000	1000	1000	1000	1000	1000	1000	1000	1000	1000	1000	1000	1000	1000	1000	1000	1000	1000	1000	1000	1000	1000	1000	1000	1000	1000	1000	1000	1000	1000
VARITY_R	2	0	81	0	997	1000	997	1000	1000	1000	1000	1000	1000	1000	1000	1000	1000	1000	1000	1000	1000	1000	1000	1000	1000	1000	1000	1000	1000	1000	1000	1000	1000	1000	1000	1000	1000	1000	1000	1000	1000	1000	1000	1000	1000	1000	1000	1000	1000
VARITY_ER	0	0	0	3	0	995	942	981	996	1000	1000	1000	1000	1000	1000	1000	1000	1000	1000	1000	1000	1000	1000	1000	1000	1000	1000	1000	1000	1000	1000	1000	1000	1000	1000	1000	1000	1000	1000	1000	1000	1000	1000	1000	1000	1000	1000	1000	1000
mutationTCN	0	0	0	0	5	0	198	298	604	903	998	998	1000	1000	1000	1000	1000	1000	1000	1000	1000	1000	1000	1000	1000	1000	1000	1000	1000	1000	1000	1000	1000	1000	1000	1000	1000	1000	1000	1000	1000	1000	1000	1000	1000	1000	1000	1000	1000
MetaRNN	0	0	0	3	58	802	0	639	859	982	1000	1000	1000	1000	1000	1000	1000	1000	1000	1000	1000	1000	1000	1000	1000	1000	1000	1000	1000	1000	1000	1000	1000	1000	1000	1000	1000	1000	1000	1000	1000	1000	1000	1000	1000	1000	1000	1000	1000
EVmutation_epistatic	0	0	0	0	19	702	361	0	827	960	1000	1000	1000	1000	1000	1000	1000	1000	1000	1000	1000	1000	1000	1000	1000	1000	1000	1000	1000	1000	1000	1000	1000	1000	1000	1000	1000	1000	1000	1000	1000	1000	1000	1000	1000	1000	1000	1000	1000
EVmutation_independent	0	0	0	0	4	396	141	173	0	836	998	1000	1000	1000	1000	1000	1000	1000	1000	1000	1000	1000	1000	1000	1000	1000	1000	1000	1000	1000	1000	1000	1000	1000	1000	1000	1000	1000	1000	1000	1000	1000	1000	1000	1000	1000	1000	1000	1000
ClinPred	0	0	0	0	0	97	18	40	164	0	928	971	1000	995	1000	1000	1000	1000	1000	1000	1000	1000	1000	1000	1000	1000	1000	1000	1000	1000	1000	1000	1000	1000	1000	1000	1000	1000	1000	1000	1000	1000	1000	1000	1000	1000	1000	1000	1000
REVEL	0	0	0	0	0	2	0	0	2	72	0	646	987	921	954	985	1000	991	1000	1000	1000	1000	1000	1000	1000	1000	1000	1000	1000	1000	1000	1000	1000	1000	1000	1000	1000	1000	1000	1000	1000	1000	1000	1000	1000	1000	1000	1000	1000
DEOGEN2	0	0	0	0	0	2	0	0	0	29	354	0	891	872	921	982	999	996	1000	1000	1000	1000	1000	1000	1000	1000	1000	1000	1000	1000	1000	1000	1000	1000	1000	1000	1000	1000	1000	1000	1000	1000	1000	1000	1000	1000	1000	1000	1000
BayesDel	0	0	0	0	0	0	0	0	0	0	13	109	0	414	472	666	965	778	1000	981	997	1000	1000	1000	1000	1000	1000	1000	1000	1000	1000	1000	1000	1000	1000	1000	1000	1000	1000	1000	1000	1000	1000	1000	1000	1000	1000	1000	1000
MutationAssessor	0	0	0	0	0	0	0	0	0	5	79	128	586	0	594	784	969	864	1000	995	1000	1000	1000	1000	1000	1000	1000	1000	1000	1000	1000	1000	1000	1000	1000	1000	1000	1000	1000	1000	1000	1000	1000	1000	1000	1000	1000	1000	1000
SNAP2	0	0	0	0	0	0	0	0	0	0	46	79	528	406	0	741	978	881	1000	999	1000	1000	1000	1000	1000	1000	1000	1000	1000	1000	1000	1000	1000	1000	1000	1000	1000	1000	1000	1000	1000	1000	1000	1000	1000	1000	1000	1000	1000
SuSPect	0	0	0	0	0	0	0	0	0	0	15	18	334	216	259	0	935	676	999	985	998	1000	1000	1000	1000	1000	1000	1000	1000	1000	1000	1000	1000	1000	1000	1000	1000	1000	1000	1000	1000	1000	1000	1000	1000	1000	1000	1000	1000
MPC	0	0	0	0	0	0	0	0	0	0	0	1	35	31	22	65	0	119	906	579	886	984	1000	989	999	1000	1000	1000	1000	1000	1000	1000	1000	1000	1000	1000	1000	1000	1000	1000	1000	1000	1000	1000	1000	1000	1000	1000	1000
SNPs&GO	0	0	0	0	0	0	0	0	0	0	9	4	222	136	119	324	881	0	998	988	999	1000	1000	1000	1000	1000	1000	1000	1000	1000	1000	1000	1000	1000	1000	1000	1000	1000	1000	1000	1000	1000	1000	1000	1000	1000	1000	1000	1000
VEST4	0	0	0	0	0	0	0	0	0	0	0	0	0	0	0	1	94	2	0	93	520	868	990	936	996	1000	1000	1000	1000	1000	1000	1000	1000	1000	1000	1000	1000	1000	1000	1000	1000	1000	1000	1000	1000	1000	1000	1000	1000
PhD_SNP	0	0	0	0	0	0	0	0	0	0	0	0	19	5	1	15	421	12	907	0	878	991	999	998	999	1000	1000	1000	1000	1000	1000	1000	1000	1000	1000	1000	1000	1000	1000	1000	1000	1000	1000	1000	1000	1000	1000	1000	1000
SIFT4G	0	0	0	0	0	0	0	0	0	0	0	0	3	0	0	2	114	1	480	122	0	809	978	906	980	1000	1000	1000	1000	1000	1000	1000	1000	1000	1000	1000	1000	1000	1000	1000	1000	1000	1000	1000	1000	1000	1000	1000	1000
VESPAl	0	0	0	0	0	0	0	0	0	0	0	0	0	0	0	0	16	0	132	9	191	0	915	739	934	1000	1000	1000	1000	1000	1000	1000	1000	1000	1000	1000	1000	1000	1000	1000	1000	1000	1000	1000	1000	1000	1000	1000	1000
CONDEL	0	0	0	0	0	0	0	0	0	0	0	0	0	0	0	0	0	0	10	1	22	85	0	211	550	995	952	1000	1000	1000	998	999	1000	1000	1000	1000	1000	1000	1000	1000	1000	1000	1000	1000	1000	1000	1000	1000	1000
S3D-PROF	0	0	0	0	0	0	0	0	0	0	0	0	0	0	0	0	11	0	64	2	94	261	789	0	811	1000	996	1000	1000	1000	1000	1000	1000	1000	1000	1000	1000	1000	1000	1000	1000	1000	1000	1000	1000	1000	1000	1000	1000
Eigen	0	0	0	0	0	0	0	0	0	0	0	0	0	0	0	0	1	0	4	1	20	66	450	189	0	996	969	1000	997	999	998	999	1000	1000	1000	1000	1000	1000	1000	1000	1000	1000	1000	1000	1000	1000	1000	1000	1000
Envision	0	0	0	0	0	0	0	0	0	0	0	0	0	0	0	0	0	0	0	0	0	0	5	0	4	0	114	814	423	716	730	865	973	1000	999	999	1000	1000	1000	1000	1000	1000	1000	1000	1000	1000	1000	1000	1000
PolyPhen2_HumVar	0	0	0	0	0	0	0	0	0	0	0	0	0	0	0	0	0	0	0	0	0	0	48	4	31	886	0	988	803	958	955	980	1000	1000	1000	1000	1000	1000	1000	1000	1000	1000	1000	1000	1000	1000	1000	1000	1000
MetaSVM	0	0	0	0	0	0	0	0	0	0	0	0	0	0	0	0	0	0	0	0	0	0	0	0	0	186	12	0	32	361	399	588	822	979	999	987	1000	1000	1000	1000	1000	1000	1000	1000	1000	1000	1000	1000	1000
MetaLR	0	0	0	0	0	0	0	0	0	0	0	0	0	0	0	0	0	0	0	0	0	0	0	0	3	577	197	968	0	768	769	894	981	999	999	1000	1000	1000	1000	1000	1000	1000	1000	1000	1000	1000	1000	1000	1000
M-CAP	0	0	0	0	0	0	0	0	0	0	0	0	0	0	0	0	0	0	0	0	0	0	0	0	1	284	42	639	232	0	511	705	894	992	999	992	1000	1000	1000	1000	1000	1000	1000	1000	1000	1000	1000	1000	1000
PROVEAN	0	0	0	0	0	0	0	0	0	0	0	0	0	0	0	0	0	0	0	0	0	0	2	0	2	270	45	601	231	489	0	713	886	993	999	998	1000	1000	1000	1000	1000	1000	1000	1000	1000	1000	1000	1000	1000
SNPs&GO3D	0	0	0	0	0	0	0	0	0	0	0	0	0	0	0	0	0	0	0	0	0	0	1	0	1	135	20	412	106	295	287	0	711	959	999	972	1000	1000	1000	1000	1000	1000	1000	1000	1000	1000	1000	1000	1000
PolyPhen2_HumDiv	0	0	0	0	0	0	0	0	0	0	0	0	0	0	0	0	0	0	0	0	0	0	0	0	0	27	0	178	19	106	114	289	0	894	998	927	1000	1000	1000	1000	1000	1000	1000	1000	1000	1000	1000	1000	1000
SIFT	0	0	0	0	0	0	0	0	0	0	0	0	0	0	0	0	0	0	0	0	0	0	0	0	0	0	0	21	1	8	7	41	106	0	962	613	1000	1000	999	1000	1000	1000	1000	1000	1000	1000	1000	1000	1000
PAPI	0	0	0	0	0	0	0	0	0	0	0	0	0	0	0	0	0	0	0	0	0	0	0	0	0	1	0	1	1	1	1	1	2	38	0	58	917	826	791	1000	1000	1000	1000	1000	1000	1000	1000	1000	1000
PANTHER	0	0	0	0	0	0	0	0	0	0	0	0	0	0	0	0	0	0	0	0	0	0	0	0	0	1	0	13	0	8	2	28	73	387	942	0	1000	999	1000	1000	1000	1000	1000	1000	1000	1000	1000	1000	1000
CADD	0	0	0	0	0	0	0	0	0	0	0	0	0	0	0	0	0	0	0	0	0	0	0	0	0	0	0	0	0	0	0	0	0	0	83	0	0	358	286	1000	1000	1000	1000	1000	1000	1000	1000	1000	1000
MVP	0	0	0	0	0	0	0	0	0	0	0	0	0	0	0	0	0	0	0	0	0	0	0	0	0	0	0	0	0	0	0	0	0	0	174	1	642	0	406	1000	1000	1000	1000	1000	1000	1000	1000	1000	1000
MutPred	0	0	0	0	0	0	0	0	0	0	0	0	0	0	0	0	0	0	0	0	0	0	0	0	0	0	0	0	0	0	0	0	0	1	209	0	714	594	0	1000	1000	1000	1000	1000	1000	1000	1000	1000	1000
PonP2	0	0	0	0	0	0	0	0	0	0	0	0	0	0	0	0	0	0	0	0	0	0	0	0	0	0	0	0	0	0	0	0	0	0	0	0	0	0	0	0	993	1000	1000	1000	1000	1000	1000	1000	1000
FathmmXF	0	0	0	0	0	0	0	0	0	0	0	0	0	0	0	0	0	0	0	0	0	0	0	0	0	0	0	0	0	0	0	0	0	0	0	0	0	0	0	7	0	1000	999	1000	1000	1000	1000	1000	1000
BLOSUM62	0	0	0	0	0	0	0	0	0	0	0	0	0	0	0	0	0	0	0	0	0	0	0	0	0	0	0	0	0	0	0	0	0	0	0	0	0	0	0	0	0	0	519	987	999	1000	1000	1000	1000
LIST-S2	0	0	0	0	0	0	0	0	0	0	0	0	0	0	0	0	0	0	0	0	0	0	0	0	0	0	0	0	0	0	0	0	0	0	0	0	0	0	0	0	1	481	0	986	1000	1000	1000	1000	1000
phyloP	0	0	0	0	0	0	0	0	0	0	0	0	0	0	0	0	0	0	0	0	0	0	0	0	0	0	0	0	0	0	0	0	0	0	0	0	0	0	0	0	0	13	14	0	908	885	988	1000	1000
fathmm-MKL	0	0	0	0	0	0	0	0	0	0	0	0	0	0	0	0	0	0	0	0	0	0	0	0	0	0	0	0	0	0	0	0	0	0	0	0	0	0	0	0	0	1	0	92	0	533	882	1000	1000
PrimateAI	0	0	0	0	0	0	0	0	0	0	0	0	0	0	0	0	0	0	0	0	0	0	0	0	0	0	0	0	0	0	0	0	0	0	0	0	0	0	0	0	0	0	0	115	467	0	906	999	1000
FATHMM	0	0	0	0	0	0	0	0	0	0	0	0	0	0	0	0	0	0	0	0	0	0	0	0	0	0	0	0	0	0	0	0	0	0	0	0	0	0	0	0	0	0	0	12	118	94	0	974	1000
DANN	0	0	0	0	0	0	0	0	0	0	0	0	0	0	0	0	0	0	0	0	0	0	0	0	0	0	0	0	0	0	0	0	0	0	0	0	0	0	0	0	0	0	0	0	0	1	26	0	958
Grantham	0	0	0	0	0	0	0	0	0	0	0	0	0	0	0	0	0	0	0	0	0	0	0	0	0	0	0	0	0	0	0	0	0	0	0	0	0	0	0	0	0	0	0	0	0	0	0	42	0
LRT	0	0	0	0	0	0	0	0	0	0	0	0	0	0	0	0	0	0	0	0	0	0	0	0	0	0	0	0	0	0	0	0	0	0	0	0	0	0	0	0	0	0	0	0	0	0	0	11	306
GenoCanyon	0	0	0	0	0	0	0	0	0	0	0	0	0	0	0	0	0	0	0	0	0	0	0	0	0	0	0	0	0	0	0	0	0	0	0	0	0	0	0	0	0	0	0	0	0	0	0	0	0
GERP++	0	0	0	0	0	0	0	0	0	0	0	0	0	0	0	0	0	0	0	0	0	0	0	0	0	0	0	0	0	0	0	0	0	0	0	0	0	0	0	0	0	0	0	0	0	0	0	0	4
SiPhy	0	0	0	0	0	0	0	0	0	0	0	0	0	0	0	0	0	0	0	0	0	0	0	0	0	0	0	0	0	0	0	0	0	0	0	0	0	0	0	0	0	0	0	0	0	0	0	0	1
phastCons	0	0	0	0	0	0	0	0	0	0	0	0	0	0	0	0	0	0	0	0	0	0	0	0	0	0	0	0	0	0	0	0	0	0	0	0	0	0	0	0	0	0	0	0	0	0	0	0	0
fitCons	0	0	0	0	0	0	0	0	0	0	0	0	0	0	0	0	0	0	0	0	0	0	0	0	0	0	0	0	0	0	0	0	0	0	0	0	0	0	0	0	0	0	0	0	0	0	0	0	0
[truncated: 6 more columns]

## Sheet: boot_dms_roc
Method	DeepSequence	EVE	ESM-1v	EVmutation_epistatic	DMS	mutationTCN	EVmutation_independent	VESPAl	SIFT4G	PANTHER	SIFT	MutationAssessor	PROVEAN	phyloP	LRT	GenoCanyon	GERP++	SiPhy	BLOSUM62	phastCons	Grantham	fitCons
DeepSequence	0	769	893	953	945	994	1000	1000	1000	1000	1000	1000	1000	1000	1000	1000	1000	1000	1000	1000	1000	1000
EVE	228	0	665	806	787	962	985	986	997	1000	1000	1000	1000	1000	1000	1000	1000	1000	1000	1000	1000	1000
ESM-1v	89	332	0	660	623	916	963	981	983	1000	1000	1000	1000	1000	1000	1000	1000	1000	1000	1000	1000	1000
EVmutation_epistatic	38	190	324	0	466	848	924	918	947	999	1000	1000	1000	1000	1000	1000	1000	1000	1000	1000	1000	1000
DMS	49	206	355	493	0	817	889	926	932	997	1000	1000	1000	1000	1000	1000	1000	1000	1000	1000	1000	1000
mutationTCN	5	38	83	144	178	0	558	619	692	976	995	999	999	1000	1000	1000	1000	1000	1000	1000	1000	1000
EVmutation_independent	0	15	31	59	95	433	0	565	674	974	997	999	999	1000	1000	1000	1000	1000	1000	1000	1000	1000
VESPAl	0	14	14	70	67	369	393	0	576	971	997	998	1000	1000	1000	1000	1000	1000	1000	1000	1000	1000
SIFT4G	0	3	14	45	59	301	289	389	0	957	999	998	999	1000	1000	1000	1000	1000	1000	1000	1000	1000
PANTHER	0	0	0	1	3	23	26	29	43	0	699	734	856	996	1000	1000	1000	1000	1000	1000	1000	1000
SIFT	0	0	0	0	0	5	2	3	1	292	0	561	754	985	999	1000	1000	1000	1000	1000	1000	1000
MutationAssessor	0	0	0	0	0	1	1	2	2	265	433	0	685	980	998	1000	1000	1000	1000	1000	1000	1000
PROVEAN	0	0	0	0	0	1	0	0	1	138	211	315	0	953	993	1000	1000	1000	1000	1000	1000	1000
phyloP	0	0	0	0	0	0	0	0	0	4	13	19	41	0	760	1000	1000	1000	1000	1000	1000	1000
LRT	0	0	0	0	0	0	0	0	0	0	1	2	7	208	0	1000	994	999	999	1000	999	1000
GenoCanyon	0	0	0	0	0	0	0	0	0	0	0	0	0	0	0	0	477	683	786	915	841	1000
GERP++	0	0	0	0	0	0	0	0	0	0	0	0	0	0	5	487	0	712	756	880	817	998
SiPhy	0	0	0	0	0	0	0	0	0	0	0	0	0	0	0	268	245	0	579	725	692	993
BLOSUM62	0	0	0	0	0	0	0	0	0	0	0	0	0	0	1	179	213	382	0	657	652	992
phastCons	0	0	0	0	0	0	0	0	0	0	0	0	0	0	0	68	99	239	297	0	486	965
Grantham	0	0	0	0	0	0	0	0	0	0	0	0	0	0	0	142	161	282	304	483	0	965
fitCons	0	0	0	0	0	0	0	0	0	0	0	0	0	0	0	0	2	5	7	30	26	0

## Sheet: boot_dms_bpr
Method	DeepSequence	DMS	EVE	EVmutation_epistatic	ESM-1v	EVmutation_independent	mutationTCN	VESPAl	SIFT4G	MutationAssessor	PANTHER	PROVEAN	SIFT	phyloP	LRT	GERP++	Grantham	SiPhy	BLOSUM62	GenoCanyon	phastCons	fitCons
DeepSequence	0	159	444	708	696	930	971	973	1000	1000	1000	1000	1000	1000	1000	1000	1000	1000	1000	1000	1000	1000
DMS	821	0	770	917	913	994	993	1000	1000	1000	1000	1000	1000	1000	1000	1000	1000	1000	1000	1000	1000	1000
EVE	548	225	0	760	732	955	972	976	999	1000	1000	1000	1000	1000	1000	1000	1000	1000	1000	1000	1000	1000
EVmutation_epistatic	262	69	235	0	436	785	904	887	994	1000	1000	1000	1000	1000	1000	1000	1000	1000	1000	1000	1000	1000
ESM-1v	263	73	262	534	0	828	921	956	998	1000	1000	1000	1000	1000	1000	1000	1000	1000	1000	1000	1000	1000
EVmutation_independent	57	5	45	188	147	0	696	756	979	1000	1000	1000	1000	1000	1000	1000	1000	1000	1000	1000	1000	1000
mutationTCN	26	6	26	86	76	293	0	537	886	999	997	1000	1000	1000	1000	1000	1000	1000	1000	1000	1000	1000
VESPAl	25	0	24	90	39	214	457	0	911	998	999	1000	1000	1000	1000	1000	1000	1000	1000	1000	1000	1000
SIFT4G	0	0	1	3	2	19	107	74	0	969	980	996	1000	1000	1000	1000	1000	1000	1000	1000	1000	1000
MutationAssessor	0	0	0	0	0	0	1	2	30	0	638	888	991	985	1000	1000	1000	1000	1000	1000	1000	1000
PANTHER	0	0	0	0	0	0	3	1	19	358	0	777	969	973	1000	1000	1000	1000	1000	1000	1000	1000
PROVEAN	0	0	0	0	0	0	0	0	4	111	219	0	837	869	1000	1000	1000	1000	1000	1000	1000	1000
SIFT	0	0	0	0	0	0	0	0	0	9	29	136	0	560	999	1000	1000	1000	1000	1000	1000	1000
phyloP	0	0	0	0	0	0	0	0	0	14	27	115	408	0	998	1000	1000	1000	1000	1000	1000	1000
LRT	0	0	0	0	0	0	0	0	0	0	0	0	1	0	0	851	865	934	994	993	1000	1000
GERP++	0	0	0	0	0	0	0	0	0	0	0	0	0	0	127	0	554	690	931	882	1000	999
Grantham	0	0	0	0	0	0	0	0	0	0	0	0	0	0	119	417	0	577	947	806	998	1000
SiPhy	0	0	0	0	0	0	0	0	0	0	0	0	0	0	51	260	397	0	840	810	1000	994
BLOSUM62	0	0	0	0	0	0	0	0	0	0	0	0	0	0	5	54	39	143	0	401	976	967
GenoCanyon	0	0	0	0	0	0	0	0	0	0	0	0	0	0	3	104	173	164	560	0	978	964
phastCons	0	0	0	0	0	0	0	0	0	0	0	0	0	0	0	0	2	0	18	12	0	628
fitCons	0	0	0	0	0	0	0	0	0	0	0	0	0	0	0	0	0	6	21	26	321	0

## Sheet: boot_full_roc
VEP	EVE	ESM-1v	DeepSequence	VESPAl	mutationTCN	MutationAssessor	SIFT4G	PROVEAN	SIFT	LIST-S2	phyloP	LRT	GenoCanyon	SiPhy	GERP++	BLOSUM62	phastCons	Grantham	fitCons
EVE	0	877	999	1000	1000	1000	1000	1000	1000	1000	1000	1000	1000	1000	1000	1000	1000	1000	1000
ESM-1v	0	0	930	1000	1000	1000	1000	1000	1000	1000	1000	1000	1000	1000	1000	1000	1000	1000	1000
DeepSequence	1	9	0	1000	1000	1000	1000	1000	1000	1000	1000	1000	1000	1000	1000	1000	1000	1000	1000
VESPAl	0	0	0	0	852	971	1000	1000	1000	1000	1000	1000	1000	1000	1000	1000	1000	1000	1000
mutationTCN	0	0	0	14	0	772	999	1000	1000	1000	1000	1000	1000	1000	1000	1000	1000	1000	1000
MutationAssessor	0	0	0	0	5	0	949	1000	1000	1000	1000	1000	1000	1000	1000	1000	1000	1000	1000
SIFT4G	0	0	0	0	0	1	0	977	1000	1000	1000	1000	1000	1000	1000	1000	1000	1000	1000
PROVEAN	0	0	0	0	0	0	0	0	1000	1000	1000	1000	1000	1000	1000	1000	1000	1000	1000
SIFT	0	0	0	0	0	0	0	0	0	1000	1000	1000	1000	1000	1000	1000	1000	1000	1000
LIST-S2	0	0	0	0	0	0	0	0	0	0	1000	1000	1000	1000	1000	1000	1000	1000	1000
phyloP	0	0	0	0	0	0	0	0	0	0	0	1000	1000	1000	1000	1000	1000	1000	1000
LRT	0	0	0	0	0	0	0	0	0	0	0	0	1000	1000	1000	1000	1000	1000	1000
GenoCanyon	0	0	0	0	0	0	0	0	0	0	0	0	0	992	1000	1000	1000	1000	1000
SiPhy	0	0	0	0	0	0	0	0	0	0	0	0	0	0	1000	1000	1000	1000	1000
GERP++	0	0	0	0	0	0	0	0	0	0	0	0	0	0	0	587	1000	1000	1000
BLOSUM62	0	0	0	0	0	0	0	0	0	0	0	0	0	0	7	0	936	1000	1000
phastCons	0	0	0	0	0	0	0	0	0	0	0	0	0	0	0	18	0	973	1000
Grantham	0	0	0	0	0	0	0	0	0	0	0	0	0	0	0	0	0	0	1000
fitCons	0	0	0	0	0	0	0	0	0	0	0	0	0	0	0	0	0	0	0

## Sheet: boot_full_bpr
VEP	ESM-1v	VESPAl	EVE	DeepSequence	MutationAssessor	mutationTCN	PROVEAN	SIFT4G	LIST-S2	phyloP	SIFT	GenoCanyon	SiPhy	LRT	Grantham	GERP++	BLOSUM62	phastCons	fitCons
ESM-1v	0	795	918	1000	1000	1000	1000	1000	1000	1000	1000	1000	1000	1000	1000	1000	1000	1000	1000
VESPAl	14	0	644	996	1000	1000	1000	1000	1000	1000	1000	1000	1000	1000	1000	1000	1000	1000	1000
EVE	3	120	0	951	1000	1000	1000	1000	1000	1000	1000	1000	1000	1000	1000	1000	1000	1000	1000
DeepSequence	0	0	4	0	759	996	1000	1000	1000	1000	1000	1000	1000	1000	1000	1000	1000	1000	1000
MutationAssessor	0	0	0	163	0	995	1000	1000	1000	1000	1000	1000	1000	1000	1000	1000	1000	1000	1000
mutationTCN	0	0	0	1	0	0	1000	1000	1000	1000	1000	1000	1000	1000	1000	1000	1000	1000	1000
PROVEAN	0	0	0	0	0	0	0	1000	1000	1000	1000	1000	1000	1000	1000	1000	1000	1000	1000
SIFT4G	0	0	0	0	0	0	0	0	660	1000	1000	1000	1000	1000	1000	1000	1000	1000	1000
LIST-S2	0	0	0	0	0	0	0	1	0	1000	1000	1000	1000	1000	1000	1000	1000	1000	1000
phyloP	0	0	0	0	0	0	0	0	0	0	903	1000	1000	1000	1000	1000	1000	1000	1000
SIFT	0	0	0	0	0	0	0	0	0	0	0	1000	1000	1000	1000	1000	1000	1000	1000
GenoCanyon	0	0	0	0	0	0	0	0	0	0	0	0	965	1000	1000	1000	1000	1000	1000
SiPhy	0	0	0	0	0	0	0	0	0	0	0	0	0	486	969	1000	1000	1000	1000
LRT	0	0	0	0	0	0	0	0	0	0	0	0	12	0	742	1000	1000	1000	1000
Grantham	0	0	0	0	0	0	0	0	0	0	0	0	1	12	0	996	1000	1000	1000
GERP++	0	0	0	0	0	0	0	0	0	0	0	0	0	0	0	0	1000	1000	1000
BLOSUM62	0	0	0	0	0	0	0	0	0	0	0	0	0	0	0	0	0	1000	1000
phastCons	0	0	0	0	0	0	0	0	0	0	0	0	0	0	0	0	0	0	1000
fitCons	0	0	0	0	0	0	0	0	0	0	0	0	0	0	0	0	0	0	0
