# Supplementary material for: Updated benchmarking of variant effect predictors using deep mutational scanning
Source: Mol Syst Biol. 2023 Jun 13;19(8):e11474. doi: 10.15252/msb.202211474 (PMC10407742; doi:10.15252/msb.202211474)
Supplement: Supplementary file 9 — Dataset EV2 [file MSB-19-e11474-s009.xlsx]

## Sheet: Dataset EV2
VEP	ADRB2	CASP3	CASP7	CCR5	CXCR4	CYP2C9	HMGCR	HRAS	LDLRAP1	MAPK1	MSH2	NUDT15	P53	PDE3A	SNCA	VKORC1	meanscore	rank	proteins
EVE	0.962963	0.957447	1	0.941176				0.943396	0.826923		0.944444	0.941176	0.90566		0.5	0.943396	0.896962	1	11
ESM-1v	1	1	0.957447	0.882353		1	0.64	0.641509	0.442308	0.830189	0.962963	1	0.811321	1	0.961538	0.981132	0.874051	2	15
DeepSequence	0.925926	0.93617	0.978723	0.862745	0.959184	0.893617		0.867925	0.865385	0.90566	0.888889	0.960784	0.981132	0.55102	0.576923	0.90566	0.87065	3	15
VARITY_R	0.518519	0.851064	0.87234	0.509804	0.918367	0.957447	1	0.660377	0.961538	1	0.962963	0.901961	0.943396	0.897959	1	0.792453	0.859262	4	16
VARITY_ER	0.444444	0.893617	0.914894	0.803922	0.836735	0.914894	0.98	0.566038	0.923077	0.981132	0.888889	0.882353	0.924528	0.77551	0.961538	0.849057	0.846289	5	16
EVmutation_epistatic	0.981481	0.829787	0.851064	0.705882	1	0.851064		0.886792	0.596154	0.924528	1	0.921569	0.603774	0.408163	0.5	0.943396	0.800244	6	15
EVmutation_independent	0.759259	0.680851	0.702128	0.921569	0.979592	0.574468		0.981132	0.884615	0.830189	0.777778	0.607843	1	0.653061	0.615385	0.981132	0.7966	7	15
SuSPect	0.814815	0.319149	0.680851	0.705882	0.816327	0.787234	0.78	0.698113	0.903846	0.943396	0.796296	0.764706	0.830189	0.979592	0.807692	0.792453	0.776284	8	16
MetaRNN	0.87037	0.765957	0.93617	0.607843	0.55102	0.787234	0.82	0.54717	0.75	0.962264	0.796296	0.843137	0.754717	0.857143	0.692308	0.773585	0.769701	9	16
mutationTCN	0.944444		0.723404	0.960784		0.893617	0.64	0.90566	0.615385	0.811321	0.240741		0.566038			0.867925	0.742665	10	11
ClinPred	0.888889	0.808511	0.617021	0.823529	0.77551	0.659574	0.7	0.641509	0.673077	0.849057	0.648148	0.784314	0.622642	0.795918	0.865385	0.471698	0.726549	11	16
SNPs&GO	0.722222			0.607843	0.857143		0.9	0.622642	0.730769	0.754717	0.944444	0.294118	0.415094	0.816327	0.961538	0.735849	0.720208	12	13
SNAP2	0.796296	0.978723	0.829787	0.529412	0.44898	0.553191	0.52	0.641509	0.942308	0.886792	0.62963	0.470588	0.924528	0.836735	0.769231	0.735849	0.718348	13	16
MutationAssessor	0.555556	0.914894	0.531915	0.960784	0.795918	0.978723	0.82	1	0.615385	0.377358	0.703704	0.666667	0.584906	0.755102	0.615385	0.603774	0.717504	14	16
VEST4	0.814815	0.659574	0.808511	0.666667	0.489796	0.680851	0.6	0.339623	0.75	0.792453	0.814815	0.823529	0.924528	0.734694	0.403846	0.962264	0.704123	15	16
REVEL	0.648148	0.87234	0.893617	0.627451	0.714286	0.510638	0.42	0.528302	0.826923	0.716981	0.851852	0.862745	0.698113	0.571429	0.884615	0.603774	0.701951	16	16
DEOGEN2	0.907407	0.787234	0.765957	0.72549	0.938776	0.723404	0.04	0.962264	0.326923	0.320755	0.611111	0.686275	0.792453	0.918367	0.730769	0.830189	0.691711	17	16
PhD_SNP	0.611111			0.705882	0.877551		0.54	0.811321	0.634615	0.698113	0.518519	0.333333	0.641509	0.897959	0.903846	0.698113	0.682452	18	13
BayesDel	0.611111	0.744681	0.659574	0.745098	0.591837	0.574468	0.32	0.509434	0.711538	0.698113	0.833333	0.803922	0.830189	0.591837	0.75	0.679245	0.665899	19	16
S3D-PROF	0.703704				0.44898		0.48	0.716981		0.622642	0.740741	0.607843	0.867925		0.75	0.509434	0.644825	20	10
SIFT4G	0.518519	0.702128	0.723404	0.54902	0.530612	0.638298	0.84	0.830189	0.596154	0.566038	0.5	0.627451	0.679245	0.653061	0.576923	0.566038	0.631067	21	16
VESPAl	0.351852	0.468085	0.468085	0.117647		0.468085	0.82	0.622642	1	0.811321	0.648148	0.980392	0.679245	0.693878	0.865385	0.226415	0.614745	22	15
PROVEAN	0.759259	0.361702	0.489362	0.431373	0.877551	0.489362	0.72	0.339623	0.807692	0.528302	0.537037	0.666667	0.509434	0.408163	0.826923	0.811321	0.597736	23	16
CONDEL	0.296296	0.595745	0.148936	1	0.693878	0.340426	0.74	0.924528	0.384615	0.339623	0.722222	0.372549	0.716981	0.938776	0.5	0.415094	0.570604	24	16
MPC	0.814815	0.510638				0.765957	0.48	0.415094	0.980769	0.509434	0.277778	0.647059	0.0566038	0.714286		0.660377	0.569401	25	12
Envision	0.685185	0.617021	0.319149	0.72549	0.755102	0.808511	0.28	0.415094	0.384615	0.509434	0.648148	0.27451	0.698113	0.408163	0.653846	0.811321	0.562106	26	16
Eigen	0.648148	0.638298	0.531915	0.588235	0.469388	0.744681	0.54	0.773585	0.653846	0.622642	0.592593	0.54902	0.396226	0.489796	0.326923	0.358491	0.557737	27	16
Polyphen2_HumVar	0.666667	0.553191	0.446809	0.588235	0.387755	0.851064	0.5	0.490566	0.519231	0.660377	0.555556	0.568627	0.54717	0.510204	0.153846	0.509434	0.531796	28	16
PANTHER	0.5			0.490196	0.408163		0.92	0.358491	0.557692	0.679245	0.259259		0.471698	0.489796	0.423077	0.603774	0.513449	29	12
SIFT	0.425926	0.446809	0.787234	0.45098	0.612245	0.553191	0.7	0.301887	0.365385	0.471698	0.518519	0.509804	0.358491	0.306122	0.673077	0.603774	0.505321	30	16
MutPred	0.740741	0.255319	0.553191	0.254902	0.510204	0.446809	0.9	0.471698	0.769231	0.660377	0.333333	0.490196	0.471698	0.469388	0.288462	0.283019	0.49366	31	16
SNPs&GO3D	0.388889				0.22449		0.38	0.45283		0.566038	0.851852	0.745098	0.0943396		0.461538	0.566038	0.473111	32	10
MetaLR	0.296296	0.489362	0.425532	0.764706	0.612245	0.255319	0.28	0.811321	0.365385	0.358491	0.407407	0.411765	0.603774	0.693878	0.25	0.490566	0.469753	33	16
Polyphen2_HumDiv	0.537037	0.574468	0.425532	0.686275	0.306122	0.808511	0.4	0.415094	0.326923	0.54717	0.425926	0.45098	0.45283	0.489796	0.173077	0.377358	0.462319	34	16
M-CAP	0.333333	0.723404	0.595745	0.27451	0.755102	0.148936	0.46	0.754717	0.115385	0.226415	0.314815	0.72549	0.207547	0.877551	0.634615	0.169811	0.457336	35	16
PAPI	0.518519			0.392157	0.326531		0.64	0.358491	0.538462	0.415094	0.444444		0.365385		0.557692		0.455677	36	10
CADD	0.388889	0.382979	0.638298	0.352941	0.653061	0.595745	0.58	0.245283	0.288462	0.396226	0.388889	0.509804	0.358491	0.265306	0.769231	0.264151	0.44236	37	16
MetaSVM	0.425926	0.531915	0.212766	0.882353	0.632653	0.297872	0.36	0.792453	0.461538	0.433962	0.462963	0.0588235	0.0943396	0.632653	0.269231	0.415094	0.435284	38	16
MVP	0.296296	0.276596	0.531915	0.372549	0.285714	0.276596	0.18	0.735849	0.211538	0.45283	0.351852	0.196078	0.735849	0.367347	0.538462	0.150943	0.372526	39	16
FathmmXF	0.351852	0.404255	0.361702	0.313725	0.367347	0.382979	0.62	0.150943	0.557692	0.132075	0.296296	0.470588	0.283019	0.244898	0.576923	0.320755	0.364691	40	16
LIST-S2	0.388889	0.234043	0.340426	0.235294	0.44898	0.446809	0.84		0.0576923	0.301887	0.240741	0.392157		0.326531	0.192308	0.0943396	0.324292	41	14
PonP2	0.148148	0.425532	0.382979	0.431373	0.346939	0.0638298	0.48	0.188679	0.480769	0.264151	0.592593	0.235294	0.339623	0.163265	0.115385	0.433962	0.318283	42	16
phyloP	0.166667	0.340426	0.255319	0.176471	0.285714	0.319149	0.38	0.113208	0.442308	0.113208	0.166667	0.352941	0.226415	0.183673	0.423077	0.245283	0.261908	43	16
fathmm-MKL	0.185185	0.297872	0.276596	0.196078	0.204082	0.361702	0.22	0.132075	0.153846	0.169811	0.111111	0.215686	0.264151	0.0408163	0.423077	0.301887	0.222124	44	16
PrimateAI	0.240741	0.212766	0.297872	0.0784314	0.0408163	0.234043	0.1	0.169811	0.0192308	0.226415	0.333333	0.254902	0.301887	0.346939	0.211538	0.0566038	0.195333	45	16
BLOSUM62	0.0740741	0.0638298	0.0425532	0.137255	0.346939	0.12766	0.2	0.283019	0.288462	0.188679	0.222222	0.0784314	0.150943	0.204082	0.115385	0.396226	0.182485	46	16
LRT	0.222222	0.12766	0.234043	0.0196078	0.204082	0.106383	0.08	0.0943396	0.192308	0.150943	0.148148	0.313725	0.207547	0.22449	0.346154	0.0754717	0.171695	47	16
DANN	0.203704	0.0851064	0.106383	0.215686	0.0816327	0.404255	0.3	0.226415	0.0769231	0.245283	0.185185	0.0980392	0.150943	0.102041	0.0384615	0.132075	0.165758	48	16
GERP++	0.0555556	0.106383	0.191489	0.333333	0.183673	0.212766	0.04	0.0566038	0.25	0.0754717	0.0185185	0.176471	0.115385	0.122449	0.0192308	0.188679	0.134126	49	16
FATHMM	0	0.0425532	0.0638298	0.0588235	0.0204082	0.0212766	0	0.226415	0	0.0188679	0.0925926	0.0196078	0.396226	0.285714	0.25	0.433962	0.120642	50	16
GenoCanyon	0.111111	0.148936	0.0851064	0.156863	0.102041	0.0851064	0.06	0.0754717	0.173077	0.0377358	0.0555556	0.156863	0.0377358	0.142857	0.326923	0.0188679	0.110891	51	16
phastCons	0.0925926	0.191489	0.170213	0.0980392	0.142857	0.191489	0.14	0	0.0961538	0.0188679	0.12963	0.137255	0.169811	0.0612245	0.0769231	0.0377358	0.109643	52	16
SiPhy	0.12963	0.170213	0.148936	0.294118	0	0.170213	0.12	0.0188679	0.230769	0.0566038	0.037037	0.117647	0.0576923	0.0816327	0	0.113208	0.10916	53	16
Grantham	0.037037	0.0212766	0.0212766	0.0392157	0.122449	0.0425532	0.18	0.245283	0.134615	0.0754717	0.0740741	0.0392157	0.113208	0.0204082	0.0769231	0.207547	0.0906596	54	16
fitCons	0.0185185	0	0	0	0.0612245	0	0.82	0.0377358	0.0384615	0.264151	0	0	0.02	0	0.115385	0	0.0859672	55	16

## Sheet: Legend
Dataset EV2 - The ranking of VEPs based on pairwise Spearman's correlation excluding VARITY's training data.
The ranking of VEPs calculated from the 16 DMS datasets that were not used during training of the VARITY predictor. As in table EV5, the protein-level scores are the ratio of the total points scores by each VEP to the number of pairwise comparisons performed. The rank score is the mean of this score for each VEP across all proteins.
