# Supplementary material for: Updated benchmarking of variant effect predictors using deep mutational scanning
Source: Mol Syst Biol. 2023 Jun 13;19(8):e11474. doi: 10.15252/msb.202211474 (PMC10407742; doi:10.15252/msb.202211474)
Supplement: Supplementary file 10 — Dataset EV3 [file MSB-19-e11474-s002.xlsx]

## Sheet: Dataset EV3
VEP	ADRB2	BRCA1	CALM1	CASP3	CASP7	CBS	CCR5	CXCR4	CYP2C9	GDI1	HMGCR	HRAS	LDLRAP1	MAPK1	MSH2	MTHFR	NUDT15	P53	PDE3A	PTEN	SNCA	SUMO1	TPK1	TPMT	UBE2I	VKORC1	meanscore	rank	proteins	full_coverage	DMS_coverage
ESM-1v	0.981481	0.0851064	0.980769	1	0.978723	0.90566	0.980392		1	0.978723	0.56	0.603774	0.461538	0.943396	0.962963	0.754717	1	0.830189	0.44898	0.925926	0.980769	0.942308	1	0.981132	0.923077	0.981132	0.84763	1	25	97.7698	96.2086
DeepSequence	1	0.0425532	1	0.978723	0.957447	1	0.627451	1	0.914894	0.87234		0.90566	0.5	0.886792	0.87037	0.735849	0.980392	0.962264	0.571429	0.981481	0.769231	1	0.886792	0.773585	0.903846	0.924528	0.841825	2	25	91.2532	91.8838
VARITY_R	0.0185185	0.957447	0.692308	0.893617	0.87234	0.981132	0.54902	0.897959	0.957447	1	0.92	0.679245	0.961538	1	0.981481	0.830189	0.921569	0.943396	0.918367	1	1	0.884615	0.54717	0.0188679	0.961538	0.830189	0.816075	3	26	95.1638	95.1812
EVE	0.944444	0.93617	0.884615	0.787234	1	0.622642	0.764706			0.957447		0.943396	0.865385		0.888889	0.679245	0.960784	0.886792		0.814815	0.653846		0.264151			0.509434	0.798	4	18	83.9622	86.6653
MetaRNN	0.87037	0.978723	0.557692	0.765957	0.93617	0.773585	0.686275	0.530612	0.808511	0.723404	0.74	0.54717	0.788462	0.962264	0.796296	0.792453	0.843137	0.773585	0.877551	0.851852	0.673077	0.923077	0.811321	0.867925	0.884615	0.811321	0.791362	5	26	100	100
VARITY_ER	0	0.914894	0.5	0.93617	0.914894	0.962264	0.882353	0.816327	0.93617	0.93617	0.9	0.566038	0.923077	0.981132	0.925926	0.886792	0.882353	0.924528	0.795918	0.944444	0.961538	0.653846	0.377358	0	0.980769	0.886792	0.784221	6	26	95.1638	95.1812
EVmutation_independent	0.796296	0.808511	0.788462	0.702128	0.723404	0.566038	0.588235	0.979592	0.531915	0.914894		0.962264	0.423077	0.811321	0.759259	0.660377	0.764706	0.981132	0.693878	0.777778	0.846154	0.865385	0.509434	0.735849	0.346154	0.962264	0.73994	7	25	85.6229	87.6437
EVmutation_epistatic	0.962963	0.617021	0.903846	0.851064	0.851064	0.716981	0.411765	0.959184	0.893617	0.893617		0.849057	0.269231	0.90566	0.944444	0.716981	0.901961	0.566038	0.387755	0.888889	0.75	0.307692	0.584906	0.962264	0.461538	0.90566	0.738528	8	25	85.6229	87.6437
ClinPred	0.888889	0.851064	0.423077	0.829787	0.617021	0.811321	0.901961	0.734694	0.659574	0.659574	0.64	0.660377	0.711538	0.830189	0.666667	0.471698	0.784314	0.622642	0.816327	0.740741	0.865385	0.75	0.849057	0.849057	0.788462	0.54717	0.729638	9	26	100	100
REVEL	0.62963	0.893617	0.307692	0.914894	0.893617	0.754717	0.705882	0.673469	0.510638	0.510638	0.38	0.528302	0.884615	0.716981	0.851852	0.849057	0.862745	0.716981	0.591837	0.796296	0.884615	0.980769	0.735849	0.90566	0.826923	0.641509	0.7288	10	26	99.9534	99.9515
DEOGEN2	0.925926	0.638298	0.673077	0.808511	0.765957	0.792453	0.803922	0.918367	0.723404	0.680851	0.02	0.981132	0.326923	0.320755	0.62963	0.90566	0.686275	0.792453	0.938776	0.962963	0.730769	0.557692	0.45283	0.943396	0.653846	0.867925	0.711607	11	26	100	100
SNPs&GO	0.722222		0.865385			0.377358	0.607843	0.77551		0.489362	0.86	0.716981	0.75	0.792453	1	0.415094	0.294118	0.45283	0.836735	0.759259	0.942308	0.846154	0.528302	0.603774	1	0.735849	0.698706	12	22	100	100
BayesDel	0.592593	1	0.538462	0.744681	0.659574	0.660377	0.823529	0.55102	0.574468	0.553191	0.28	0.509434	0.769231	0.698113	0.833333	0.811321	0.803922	0.849057	0.612245	0.537037	0.692308	0.596154	0.830189	0.886792	0.576923	0.698113	0.68008	13	26	100	100
SuSPect	0.703704	0.723404	0.269231	0.340426	0.680851	0.509434	0.784314	0.836735	0.744681	0.617021	0.72	0.584906	0.903846	0.867925	0.777778	0.283019	0.745098	0.811321	0.979592	0.722222	0.826923	0.673077	0.415094	0.754717	0.538462	0.773585	0.676437	14	26	100	100
PhD_SNP	0.574074		0.826923			0.45283	0.862745	0.877551		0.595745	0.5	0.867925	0.692308	0.735849	0.481481	0.433962	0.333333	0.660377	1	0.611111	0.923077	0.769231	0.622642	0.622642	0.634615	0.716981	0.672518	15	22	100	100
MPC	0.759259		0.923077	0.510638					0.765957	0.851064	0.44	0.433962	0.980769	0.528302	0.259259	0.698113	0.627451	0	0.734694	0.518519		0.903846	0.641509	1	0.942308	0.679245	0.659899	16	20	94.8772	95.187
VEST4	0.814815	0.148936	0.596154	0.680851	0.808511	0.679245	0.72549	0.469388	0.702128	0.404255	0.54	0.301887	0.826923	0.773585	0.814815	0.584906	0.823529	1	0.755102	0.592593	0.423077	0.634615	0.603774	0.811321	0.365385	1	0.64928	17	26	99.488	99.4704
MutationAssessor	0.518519	0.340426		0.87234	0.0638298	0.320755	0.960784	0.755102	0.978723	0.765957	0.78	1	0.673077	0.396226	0.703704	0.566038	0.647059	0.584906	0.77551	0.907407	0.480769	0.730769	0.792453	0.54717	0.846154	0.150943	0.646345	18	25	97.5884	97.5274
SNAP2	0.777778	0.425532	0.384615	0.957447	0.829787	0.867925	0.490196	0.408163	0.553191	0.531915	0.48	0.698113	0.942308	0.849057	0.574074	0.188679	0.431373	0.90566	0.857143	0.833333	0.615385	0.826923	0.433962	0.584906	0.596154	0.754717	0.64609	19	26	100	100
mutationTCN	0.833333	0.0212766	0.75		0.702128	0.528302	0.372549		0.680851		1	0.886792	0.807692	0.924528	0.296296	0.981132		0.490566		0.259259			0.396226	0.792453		0.792453	0.639769	20	18	64.4875	69.3126
SIFT4G	0.5	0.680851	0.942308	0.723404	0.744681	0.830189	0.568627	0.489796	0.638298	0.808511	0.8	0.830189	0.596154	0.584906	0.5	0.396226	0.607843	0.698113	0.673469	0.703704	0.538462	0.519231	0.471698	0.415094	0.711538	0.603774	0.637579	21	26	100	100
S3D-PROF	0.907407		0.634615			0.54717		0.938776			0.98	0.622642		0.641509	0.740741	0.45283	0.529412	0.641509		0.87037	0.288462	0.423077	0.358491	0.490566	0.442308	0.396226	0.605895	22	18	82.6118	86.3334
Envision	0.740741	0.553191	0.653846	0.638298	0.361702	0.924528	0.921569	0.693878	0.851064	0.744681	0.3	0.377358	0.365385	0.509434	0.685185	0.320755	0.27451	0.867925	0.469388	0.425926	0.788462	0.5	0.660377	0.924528	0.153846	0.943396	0.601922	23	26	100	100
Eigen	0.611111	0.87234	0.711538	0.659574	0.553191	0.584906	0.647059	0.44898	0.787234		0.52	0.773585	0.730769	0.622642	0.592593	0.509434	0.568627	0.433962	0.489796	0.481481	0.346154	0.615385	0.698113	0.528302	0.615385	0.377358	0.591181	24	25	100	100
VESPAl	0.388889	0.765957	0.576923	0.468085	0.510638	0.735849	0.137255		0.468085	0.425532	0.76	0.641509	1	0.754717	0.648148	0.245283	0.941176	0.679245	0.632653	0.666667	0.903846	0.576923	0.245283	0.660377	0.557692	0.245283	0.585441	25	25	100	100
Polyphen2_HumVar	0.666667	0.212766	0.807692	0.553191	0.489362	0.943396	0.666667	0.367347	0.87234	0.829787	0.46	0.490566	0.557692	0.660377	0.555556	0.622642	0.588235	0.528302	0.55102	0.351852	0.173077	0.346154	0.754717	0.830189	0.673077	0.584906	0.582214	26	26	100	100
SNPs&GO3D	0.685185		0.730769			0.433962		0.795918			0.96	0.415094		0.54717	0.907407	0.641509	0.72549	0.113208		0.648148	0.153846	0.442308	0.320755	0.566038	0.865385	0.471698	0.579105	27	18	82.6118	86.3334
PROVEAN	0.851852	0.297872	0.346154	0.382979	0.531915	0.641509	0.470588	0.857143	0.489362	0.446809	0.66	0.396226	0.846154	0.603774	0.537037	0.54717	0.666667	0.509434	0.428571	0.574074	0.807692	0.461538	0.716981	0.471698	0.519231	0.849057	0.573519	28	26	100	100
CONDEL	0.314815	0.574468	0.153846	0.595745	0.148936	0.226415	1	0.653061	0.340426	0.638298	0.7	0.924528	0.403846	0.339623	0.722222	0.603774	0.372549	0.735849	0.959184	0.685185	0.519231	0.807692	0.924528	0.45283	0.480769	0.433962	0.565838	29	26	99.9988	99.9988
MetaLR	0.333333	0.659574	0.403846	0.489362	0.446809	0.490566	0.843137	0.571429	0.255319	0.382979	0.26	0.811321	0.384615	0.377358	0.407407	0.962264	0.411765	0.603774	0.714286	0.407407	0.269231	0.788462	0.962264	0.679245	0.75	0.566038	0.547377	30	26	100	100
MetaSVM	0.444444	0.702128	0.480769	0.531915	0.255319	0.245283	0.941176	0.591837	0.297872	0.468085	0.34	0.792453	0.519231	0.433962	0.462963	0.943396	0.0588235	0.150943	0.653061	0.333333	0.326923	0.961538	0.981132	0.698113	0.807692	0.45283	0.533662	31	26	100	100
Polyphen2_HumDiv	0.537037	0.234043	0.846154	0.574468	0.468085	0.886792	0.745098	0.285714	0.829787	0.787234	0.36	0.45283	0.346154	0.566038	0.425926	0.377358	0.45098	0.54717	0.510204	0.314815	0.192308	0.403846	0.566038	0.716981	0.692308	0.415094	0.520479	32	26	100	100
SIFT	0.481481	0.446809	0.365385	0.446809	0.787234	0.603774	0.509804	0.632653	0.617021	0.702128	0.68	0.339623	0.442308	0.490566	0.518519	0.490566	0.54902	0.415094	0.306122	0.555556	0.634615	0.384615	0.679245	0.377358	0.403846	0.622642	0.518569	33	26	100	100
M-CAP	0.37037	0.829787	0.288462	0.617021	0.425532	0.849057	0.27451	0.714286	0.12766	0.361702	0.42	0.754717	0.115385	0.207547	0.333333	0.867925	0.705882	0.226415	0.897959	0.5	0.576923	0.538462	0.943396	0.433962	0.730769	0.132075	0.509351	34	26	99.6535	99.6146
PANTHER	0.555556		0.961538			0.301887	0.392157	0.387755		0.276596	0.94	0.188679	0.653846	0.358491	0.222222	0.339623		0.377358	0.367347	0.444444	0.403846	0.692308	0.301887	0.226415	0.769231	0.660377	0.467693	35	21	75.9654	79.3532
MutPred	0.648148	0.0638298	0.326923	0.255319	0.574468	0.283019	0.176471	0.510204	0.404255	0.574468	0.88	0.471698	0.634615	0.679245	0.314815	0.773585	0.470588	0.471698	0.530612	0.62963	0.307692	0.711538	0.226415	0.339623	0.326923	0.301887	0.457218	36	26	97.6977	95.9336
CADD	0.462963	0.489362	0.769231	0.404255	0.638298	0.396226	0.352941	0.612245	0.595745	0.340426	0.58	0.264151	0.307692	0.415094	0.388889	0.358491	0.509804	0.396226	0.265306	0.388889	0.711538	0.365385	0.490566	0.396226	0.423077	0.283019	0.446386	37	26	100	100
MVP	0.351852	0.744681	0.461538	0.297872	0.595745	0.471698	0.431373	0.244898	0.276596	0.319149	0.16	0.735849	0.211538	0.471698	0.37037	0.924528	0.215686	0.754717	0.408163	0.462963	0.5	0.326923	0.90566	0.207547	0.230769	0.188679	0.433481	38	26	99.9714	99.9767
PAPI	0.0925926		0.0192308			0.698113	0.45098	0.306122			0.6	0.358491	0.576923	0.45283	0.444444			0.0377358		0.277778	0.557692	0.480769	0.773585	0.641509	0.5		0.427576	39	17	93.9548	92.6988
FathmmXF	0.407407	0.787234	0.192308	0.425532	0.404255	0.207547	0.313725	0.346939	0.382979		0.62	0.150943	0.615385	0.150943	0.277778	0.0188679	0.490196	0.301887	0.244898	0.148148	0.596154	0.192308	0.188679	0.358491	0.134615	0.339623	0.331874	40	25	99.5639	99.5399
PonP2	0.203704	0.531915	0.442308	0.148936	0.234043	0.358491	0.529412	0.326531	0.0212766	0.170213	0.18	0.207547	0.538462	0.283019	0.611111	0.301887	0.176471	0.358491	0.142857	0.37037	0.0576923	0	0.867925	0.509434	0.384615	0.528302	0.326347	41	26	96.9965	96.8244
LIST-S2	0.425926	0.468085		0.276596	0.382979	0.415094	0.254902	0.428571	0.446809	0.255319	0.84		0.0576923	0.301887	0.240741	0.264151	0.392157		0.326531	0.185185	0.230769	0.0961538		0.169811	0.269231	0.0943396	0.310133	42	22	100	100
phyloP	0.222222	0.595745	0.0769231	0.361702	0.297872	0.188679	0.196078	0.265306	0.319149	0.0212766	0.4	0.113208	0.480769	0.113208	0.166667	0.113208	0.352941	0.245283	0.183673	0.111111	0.442308	0.25	0.113208	0.283019	0	0.264151	0.237604	43	26	100	100
fathmm-MKL	0.240741	0.510638	0.25	0.319149	0.319149	0.169811	0.215686	0.183673	0.361702	0.0851064	0.24	0.132075	0.153846	0.169811	0.111111	0.528302	0.235294	0.283019	0.0408163	0.037037	0.461538	0.288462	0.0754717	0.245283	0.0576923	0.320755	0.23216	44	26	100	100
PrimateAI	0.296296	0.361702	0.230769	0.234043	0.340426	0.339623	0.0784314	0.0408163	0.212766	0.234043	0.1	0.169811	0.0192308	0.226415	0.351852	0.169811	0.254902	0.320755	0.346939	0.296296	0.211538	0.211538	0.283019	0.301887	0.192308	0.0566038	0.226224	45	26	98.8146	99.7653
BLOSUM62	0.12963	0.191489	0.519231	0.0638298	0.0425532	0.0754717	0.117647	0.22449	0.148936	0.297872	0.22	0.320755	0.288462	0.188679	0.203704	0.207547	0.0784314	0.169811	0.204082	0.222222	0.134615	0.269231	0.339623	0.113208	0.307692	0.358491	0.209142	46	26	100	100
DANN	0.259259	0.170213	0.173077	0.0851064	0.12766	0.132075	0.235294	0.0816327	0.425532	0.12766	0.32	0.245283	0.0769231	0.245283	0.185185	0.226415	0.0980392	0.188679	0.102041	0.240741	0.0384615	0.173077	0.0188679	0.264151	0.211538	0.169811	0.177769	47	26	100	100
LRT	0.277778	0.404255	0	0.12766	0.276596	0.264151	0.0196078	0.204082	0.106383	0.0638298	0.08	0.0943396	0.192308	0.132075	0.148148	0.0566038	0.313725	0.264151	0.22449	0.0740741	0.384615	0.115385	0.150943	0.320755	0.0961538	0.0754717	0.17183	48	26	99.6901	99.9046
FATHMM	0.037037	0.106383	0.134615	0.0425532	0.0851064	0.0188679	0.0588235	0.0204082	0.0425532	0.212766	0	0.226415	0	0	0.0925926	1	0.0196078	0.339623	0.285714	0.203704	0.25	0.230769	0.132075	0.0754717	0.25	0.490566	0.167525	49	26	100	100
Grantham	0.0740741	0.12766	0.615385	0.0212766	0.0212766	0.0566038	0.0392157	0.122449	0.0638298	0.191489	0.2	0.283019	0.134615	0.0943396	0.0740741	0.0943396	0.0392157	0.132075	0.0204082	0.12963	0.0961538	0.153846	0.169811	0.0566038	0.288462	0.226415	0.135626	50	26	100	100
GERP++	0.111111	0.319149	0.0576923	0.106383	0.212766	0.113208	0.333333	0.163265	0.234043	0.0425532	0.04	0.0566038	0.25	0.0754717	0.0185185	0.0377358	0.196078	0.0566038	0.122449	0.0555556	0.0192308	0.134615	0.207547	0.132075	0.115385	0.207547	0.131497	51	26	98.3386	97.5224
GenoCanyon	0.148148	0.276596	0.0384615	0.170213	0.106383	0.150943	0.156863	0.102041	0.0851064	0.106383	0.06	0.0754717	0.173077	0.0377358	0.0555556	0.0754717	0.156863	0.0943396	0.163265	0.166667	0.365385	0.0384615	0.0377358	0.0943396	0.173077	0.0188679	0.120287	52	26	100	100
SiPhy	0.185185	0.382979	0.115385	0.191489	0.170213	0.0377358	0.294118	0	0.170213	0.148936	0.12	0.0188679	0.230769	0.0566038	0.037037	0.150943	0.117647	0.0754717	0.0816327	0.0185185	0	0.0769231	0.0943396	0.188679	0.0384615	0.113208	0.119821	53	26	98.296	97.509
phastCons	0.166667	0.255319	0.0961538	0.212766	0.191489	0.0943396	0.0980392	0.142857	0.191489	0	0.14	0	0.0961538	0.0188679	0.12963	0.132075	0.137255	0.207547	0.0612245	0	0.0769231	0.0192308	0.0566038	0.150943	0.0192308	0.0377358	0.105098	54	26	100	100
fitCons	0.0555556	0	0.211538	0	0	0	0	0.0612245	0		0.82	0.0377358	0.0384615	0.264151	0	0	0	0.0188679	0	0.0925926	0.115385	0.0576923	0	0.0377358	0.0769231	0	0.0755145	55	25	96.1538	96.1538

## Sheet: Legend
Dataset EV3 - The ranking of VEPs by correlation in regions of shared coverage.
The ranking of VEPs limited to only variants that are possible via a single nucleotide variant with remaining missing VEP predictions filled with benign scores. As in table EV5, the protein-level scores are the ratio of the total points scores by each VEP to the number of pairwise comparisons performed. The rank score is the mean of this score for each VEP across all proteins. The final two colum…
