# Supplementary material for: Updated benchmarking of variant effect predictors using deep mutational scanning
Source: Mol Syst Biol. 2023 Jun 13;19(8):e11474. doi: 10.15252/msb.202211474 (PMC10407742; doi:10.15252/msb.202211474)
Supplement: Supplementary file 11 — Dataset EV4 [file MSB-19-e11474-s011.xlsx]

## Sheet: Dataset EV4
VEP	ADRB2	BRCA1	CALM1	CASP3	CASP7	CBS	CCR5	CXCR4	CYP2C9	GDI1	HMGCR	HRAS	LDLRAP1	MAPK1	MSH2	MTHFR	NUDT15	P53	PDE3A	PTEN	SNCA	SUMO1	TPK1	TPMT	UBE2I	VKORC1	meanscore	rank	proteins
EVE	0.962963	0.893617	0.923077	0.93617	1	0.943396	0.980392			1		1	0.807692		0.925926	0.660377	0.941176	0.943396		0.62963	0.519231		0.849057			0.886792	0.877939	1	18
ESM-1v	1	0.765957	0.961538	0.978723	0.957447	0.924528	0.960784		1	0.808511	0.6	0.679245	0.576923	0.792453	0.944444	0.754717	1	0.773585	1	0.944444	0.980769	0.843137	1	0.981132	0.730769	0.981132	0.87761	2	25
DeepSequence	0.907407	0.617021	0.961538	0.978723	0.978723	1	0.843137	0.979592	0.957447	0.93617		0.924528	0.961538	0.830189	0.907407	0.716981	0.980392	0.981132	0.510204	0.888889	0.576923	0.941176	0.811321	0.660377	0.769231	0.886792	0.860274	3	25
VARITY_R	0.277778	0.93617	0.653846	0.893617	0.914894	0.981132	0.764706	0.918367	0.93617	0.957447	1	0.641509	0.961538	1	1	0.849057	0.862745	0.943396	0.979592	0.944444	0.961538	0.745098	0.886792	0.358491	0.884615	0.698113	0.844271	4	26
VARITY_ER	0.259259	0.914894	0.442308	0.914894	0.93617	0.943396	0.960784	0.959184	0.914894	0.914894	0.98	0.528302	1	0.981132	0.981481	0.924528	0.745098	0.90566	0.959184	0.87037	0.942308	0.54902	0.698113	0.301887	0.980769	0.867925	0.822171	5	26
MetaRNN	0.833333	0.978723	0.615385	0.787234	0.851064	0.867925	0.745098	0.44898	0.787234	0.659574	0.84	0.698113	0.692308	0.962264	0.814815	0.830189	0.843137	0.698113	0.816327	0.777778	0.596154	0.803922	0.811321	0.943396	0.923077	0.849057	0.787482	6	26
EVmutation_epistatic	0.981481	0.510638	0.942308	0.702128	0.893617	0.830189	0.745098	0.959184	0.829787	0.808511		0.792453	0.596154	0.867925	0.962963	0.754717	0.921569	0.698113	0.387755	1	0.519231	0.470588	0.849057	0.830189	0.653846	0.924528	0.777281	7	25
EVmutation_independent	0.777778	0.765957	0.75	0.553191	0.744681	0.490566	0.823529	0.877551	0.638298	0.93617		0.981132	0.903846	0.924528	0.777778	0.622642	0.568627	1	0.591837	0.944444	0.634615	0.980392	0.735849	0.698113	0.557692	0.962264	0.769659	8	25
mutationTCN	0.944444	0.553191	0.884615		0.723404	0.849057	0.960784		0.914894		0.64	0.943396	0.615385	0.811321	0.388889	0.679245		0.54717		0.886792			0.981132	0.603774		0.867925	0.766412	9	18
ClinPred	0.851852	0.851064	0.384615	0.829787	0.595745	0.811321	0.901961	0.795918	0.723404	0.638298	0.74	0.792453	0.730769	0.943396	0.740741	0.566038	0.803922	0.641509	0.755102	0.777778	0.75	0.784314	0.716981	0.886792	0.75	0.622642	0.745631	10	26
DEOGEN2	0.87037	0.553191	0.576923	0.744681	0.723404	0.584906	0.803922	0.979592	0.808511	0.808511	0.02	0.962264	0.711538	0.754717	0.777778	0.943396	0.627451	0.811321	0.857143	0.944444	0.596154	0.823529	0.396226	0.792453	0.692308	0.773585	0.728397	11	26
REVEL	0.574074	0.957447	0.346154	0.93617	0.87234	0.773585	0.529412	0.673469	0.446809	0.531915	0.42	0.566038	0.75	0.773585	0.888889	0.867925	0.823529	0.622642	0.693878	0.685185	0.865385	0.901961	0.566038	0.924528	0.846154	0.566038	0.707813	12	26
MutationAssessor	0.87037	0.531915		0.851064	0.744681	0.471698	0.882353	0.489796	0.957447	0.765957	0.9	0.90566	0.653846	0.641509	0.703704	0.622642	0.72549	0.584906	0.612245	0.87037	0.538462	0.843137	0.641509	0.377358	0.942308	0.490566	0.70476	13	25
SNAP2	0.925926	0.489362	0.442308	0.914894	0.808511	0.735849	0.647059	0.673469	0.595745	0.638298	0.62	0.754717	0.923077	0.886792	0.666667	0.188679	0.529412	0.924528	0.795918	0.814815	0.923077	0.745098	0.396226	0.886792	0.788462	0.528302	0.701692	14	26
SuSPect	0.814815	0.744681	0.25	0.276596	0.638298	0.471698	0.490196	0.816327	0.680851	0.702128	0.76	0.660377	0.865385	0.90566	0.722222	0.339623	0.686275	0.867925	0.938776	0.833333	0.826923	0.764706	0.320755	0.792453	0.769231	0.716981	0.679085	15	26
BayesDel	0.537037	1	0.557692	0.659574	0.680851	0.698113	0.588235	0.612245	0.574468	0.510638	0.38	0.54717	0.769231	0.698113	0.851852	0.792453	0.901961	0.830189	0.714286	0.5	0.711538	0.607843	0.679245	0.90566	0.519231	0.811321	0.678421	16	26
SNPs&GO	0.685185		0.788462			0.396226	0.588235	0.714286		0.531915	0.88	0.641509	0.846154	0.735849	0.833333	0.509434	0.372549	0.415094	0.755102	0.722222	1	0.686275	0.301887	0.660377	1	0.641509	0.668437	17	22
MPC	0.814815		0.961538	0.531915					0.680851	0.851064	0.52	0.377358	0.942308	0.415094	0.259259	0.622642	0.705882	0.0754717	0.877551	0.574074		0.862745	0.471698	1	0.961538	0.716981	0.661139	18	20
PhD_SNP	0.722222		0.692308			0.471698	0.529412	0.653061		0.702128	0.44	0.754717	0.788462	0.679245	0.5	0.415094	0.490196	0.735849	0.877551	0.703704	0.903846	0.666667	0.264151	0.849057	0.615385	0.754717	0.645885	19	22
VEST4	0.759259	0.12766	0.576923	0.574468	0.808511	0.792453	0.705882	0.571429	0.744681	0.404255	0.66	0.339623	0.576923	0.679245	0.833333	0.566038	0.784314	0.867925	0.734694	0.537037	0.403846	0.431373	0.54717	0.943396	0.403846	1	0.62978	20	26
SIFT4G	0.555556	0.680851	0.884615	0.659574	0.680851	0.679245	0.431373	0.632653	0.638298	0.787234	0.8	0.867925	0.653846	0.528302	0.407407	0.509434	0.607843	0.716981	0.571429	0.648148	0.711538	0.627451	0.528302	0.471698	0.653846	0.320755	0.625198	21	26
VESPAl	0.444444	0.744681	0.519231	0.382979	0.468085	0.792453	0.0784314		0.489362	0.617021	0.9	0.603774	0.884615	0.849057	0.62963	0.283019	0.960784	0.679245	0.714286	0.740741	0.865385	0.45098	0.320755	0.679245	0.826923	0.283019	0.608326	22	25
CONDEL	0.62963	0.595745	0.173077	0.702128	0.212766	0.264151	0.941176	0.469388	0.340426	0.744681	0.74	0.886792	0.461538	0.45283	0.796296	0.716981	0.431373	0.660377	0.897959	0.666667	0.403846	0.960784	0.773585	0.45283	0.615385	0.528302	0.596874	23	26
S3D-PROF	0.685185		0.615385			0.528302		0.285714			0.54	0.528302		0.584906	0.666667	0.358491	0.764706	0.867925		0.796296	0.730769	0.490196	0.509434	0.679245	0.596154	0.471698	0.59441	24	18
Eigen	0.703704	0.765957	0.711538	0.680851	0.553191	0.603774	0.72549	0.428571	0.765957		0.52	0.830189	0.557692	0.660377	0.555556	0.528302	0.529412	0.415094	0.55102	0.444444	0.307692	0.568627	0.660377	0.490566	0.634615	0.415094	0.584324	25	25
Polyphen2_HumVar	0.611111	0.0851064	0.788462	0.808511	0.404255	0.924528	0.647059	0.326531	0.87234	0.829787	0.54	0.45283	0.403846	0.54717	0.611111	0.641509	0.627451	0.566038	0.408163	0.351852	0.0769231	0.254902	0.792453	0.641509	0.5	0.660377	0.552839	26	26
Envision	0.703704	0.425532	0.846154	0.617021	0.276596	0.660377	0.666667	0.734694	0.638298	0.595745	0.28	0.358491	0.346154	0.415094	0.62963	0.339623	0.313725	0.679245	0.408163	0.611111	0.673077	0.588235	0.641509	0.735849	0.173077	0.679245	0.539885	27	26
MetaLR	0.444444	0.595745	0.403846	0.510638	0.446809	0.377358	0.490196	0.367347	0.234043	0.361702	0.34	0.849057	0.326923	0.566038	0.407407	1	0.588235	0.566038	0.632653	0.388889	0.211538	0.921569	0.867925	0.603774	0.865385	0.641509	0.53881	28	26
M-CAP	0.611111	0.851064	0.288462	0.595745	0.531915	0.641509	0.196078	0.877551	0.0638298	0.382979	0.46	0.622642	0.384615	0.301887	0.537037	0.90566	0.666667	0.169811	0.836735	0.462963	0.653846	0.647059	0.811321	0.566038	0.461538	0.169811	0.526841	29	26
MetaSVM	0.518519	0.659574	0.5	0.489362	0.297872	0.132075	0.823529	0.510204	0.276596	0.446809	0.42	0.754717	0.365385	0.603774	0.5	0.981132	0.0980392	0.0943396	0.673469	0.240741	0.25	1	0.886792	0.622642	0.826923	0.679245	0.525067	30	26
PROVEAN	0.648148	0.255319	0.365385	0.361702	0.489362	0.716981	0.607843	0.734694	0.489362	0.425532	0.74	0.339623	0.846154	0.45283	0.518519	0.433962	0.45098	0.490566	0.387755	0.518519	0.692308	0.352941	0.509434	0.45283	0.346154	0.830189	0.51758	31	26
SNPs&GO3D	0.388889		0.711538			0.339623		0.285714			0.38	0.490566		0.45283	0.574074	0.698113	0.882353	0.113208		0.555556	0.461538	0.45098	0.509434	0.641509	0.788462	0.509434	0.51299	32	18
Polyphen2_HumDiv	0.462963	0.12766	0.865385	0.765957	0.425532	0.849057	0.666667	0.346939	0.851064	0.702128	0.4	0.433962	0.269231	0.509434	0.481481	0.433962	0.490196	0.471698	0.44898	0.314815	0.115385	0.313725	0.603774	0.603774	0.480769	0.54717	0.499296	33	26
PANTHER	0.425926		0.807692			0.415094	0.372549	0.755102		0.319149	0.9	0.377358	0.596154	0.660377	0.203704	0.396226		0.528302	0.489796	0.425926	0.346154	0.72549	0.301887	0.188679	0.557692	0.396226	0.485214	34	21
SIFT	0.37037	0.361702	0.403846	0.425532	0.787234	0.45283	0.509804	0.816327	0.553191	0.617021	0.66	0.320755	0.269231	0.358491	0.444444	0.490566	0.509804	0.339623	0.285714	0.5	0.769231	0.352941	0.754717	0.415094	0.384615	0.45283	0.484843	35	26
PAPI	0.462963		0.0192308			0.622642	0.509804	0.408163			0.64	0.396226	0.538462	0.320755	0.37037			0.288462		0.296296	0.5	0.431373	0.528302	0.716981	0.442308		0.440726	36	17
MutPred	0.481481	0.638298	0.326923	0.340426	0.510638	0.339623	0.254902	0.122449	0.425532	0.489362	0.9	0.471698	0.442308	0.471698	0.314815	0.773585	0.392157	0.45283	0.530612	0.592593	0.192308	0.529412	0.226415	0.358491	0.403846	0.245283	0.431834	37	26
MVP	0.351852	0.744681	0.480769	0.234043	0.574468	0.528302	0.392157	0.265306	0.297872	0.297872	0.22	0.660377	0.307692	0.377358	0.277778	0.867925	0.352941	0.735849	0.469388	0.407407	0.807692	0.372549	0.584906	0.188679	0.25	0.132075	0.429998	38	26
CADD	0.314815	0.382979	0.769231	0.468085	0.617021	0.377358	0.372549	0.836735	0.531915	0.340426	0.54	0.226415	0.25	0.339623	0.37037	0.320755	0.431373	0.396226	0.22449	0.37037	0.769231	0.294118	0.415094	0.320755	0.384615	0.358491	0.423963	39	26
PonP2	0.185185	0.340426	0.403846	0.404255	0.361702	0.54717	0.392157	0.265306	0.0851064	0.170213	0.44	0.188679	0.423077	0.226415	0.611111	0.264151	0.235294	0.358491	0.204082	0.333333	0.115385	0.176471	0.924528	0.509434	0.326923	0.679245	0.352769	40	26
FathmmXF	0.296296	0.638298	0.115385	0.446809	0.382979	0.283019	0.333333	0.653061	0.404255		0.58	0.150943	0.480769	0.0566038	0.296296	0	0.333333	0.301887	0.265306	0.166667	0.5	0.117647	0.245283	0.320755	0.153846	0.301887	0.312986	41	25
LIST-S2	0.333333	0.404255		0.212766	0.319149	0.301887	0.215686	0.22449	0.510638	0.234043	0.8		0	0.283019	0.240741	0.245283	0.27451		0.306122	0.185185	0.134615	0.0784314		0.150943	0.211538	0.0566038	0.260147	42	22
BLOSUM62	0.240741	0.191489	0.730769	0.0425532	0.0425532	0.113208	0.0980392	0.55102	0.170213	0.276596	0.26	0.264151	0.5	0.207547	0.222222	0.226415	0.117647	0.150943	0.244898	0.277778	0.480769	0.254902	0.283019	0.0566038	0.288462	0.264151	0.25218	43	26
phyloP	0.222222	0.489362	0.0576923	0.319149	0.234043	0.226415	0.176471	0.591837	0.319149	0	0.24	0.132075	0.230769	0.0377358	0.185185	0.150943	0.294118	0.226415	0.102041	0.111111	0.461538	0.137255	0.169811	0.264151	0.0576923	0.226415	0.217831	44	26
fathmm-MKL	0.203704	0.319149	0.153846	0.297872	0.255319	0.169811	0.235294	0.387755	0.361702	0.0851064	0.16	0.113208	0.0961538	0.169811	0.12963	0.358491	0.254902	0.264151	0.0204082	0.0925926	0.365385	0.235294	0.113208	0.207547	0.0384615	0.377358	0.210237	45	26
PrimateAI	0.111111	0.212766	0.269231	0.255319	0.340426	0.245283	0.156863	0.0408163	0.191489	0.191489	0.04	0.169811	0.211538	0.207547	0.333333	0.169811	0.156863	0.283019	0.346939	0.259259	0.134615	0.156863	0.264151	0.245283	0.192308	0.0943396	0.203095	46	26
FATHMM	0.0740741	0.0425532	0.230769	0.0638298	0.0638298	0.0188679	0.0196078	0.102041	0.0212766	0.255319	0.08	0.245283	0.0769231	0.207547	0.0740741	0.943396	0.0588235	0.377358	0.326531	0.222222	0.326923	0.411765	0.0188679	0.113208	0.307692	0.339623	0.193169	47	26
DANN	0.148148	0.0212766	0.211538	0.106383	0.106383	0.0943396	0.27451	0.0612245	0.382979	0.148936	0.22	0.264151	0.0384615	0.264151	0.166667	0.207547	0.196078	0.169811	0.0612245	0.148148	0.230769	0.196078	0.0943396	0.226415	0.230769	0.188679	0.1715	48	26
Grantham	0.148148	0.106383	0.596154	0.0212766	0.0212766	0.0566038	0.0588235	0.204082	0.0425532	0.212766	0.18	0.226415	0.192308	0.169811	0.111111	0.113208	0.0392157	0.0754717	0.122449	0.203704	0.326923	0.196078	0.0377358	0.0188679	0.269231	0.207547	0.152236	49	26
LRT	0.0740741	0.297872	0.0384615	0.191489	0.191489	0.207547	0.0392157	0.0816327	0.106383	0.0638298	0.02	0.0943396	0.134615	0.113208	0.148148	0.132075	0.215686	0.226415	0.163265	0.0555556	0.153846	0.137255	0.188679	0.301887	0.134615	0.0754717	0.137964	50	26
GERP++	0.0185185	0.234043	0	0.0851064	0.170213	0.0754717	0.313725	0.183673	0.212766	0.0212766	0.06	0.0377358	0.192308	0.0943396	0.0185185	0.0188679	0.0784314	0.153846	0.142857	0.0740741	0	0.0588235	0.226415	0.113208	0.115385	0.150943	0.109636	51	26
SiPhy	0.037037	0.276596	0.115385	0.170213	0.0851064	0.0377358	0.294118	0.0204082	0.148936	0.12766	0.12	0	0.115385	0.0754717	0.037037	0.0566038	0.176471	0.0384615	0.0816327	0.037037	0.269231	0.0392157	0.150943	0.132075	0	0.113208	0.105999	52	26
GenoCanyon	0.12963	0.170213	0.0961538	0.12766	0.12766	0.188679	0.137255	0.142857	0.12766	0.106383	0.14	0.0566038	0.153846	0.132075	0.0555556	0.0754717	0.0196078	0.0377358	0.183673	0.12963	0.134615	0.0196078	0.0754717	0.0377358	0.0961538	0.0377358	0.105372	53	26
phastCons	0.0925926	0.148936	0.0961538	0.148936	0.148936	0.150943	0.117647	0.163265	0.255319	0.0425532	0.1	0.0188679	0.0576923	0	0.0925926	0.0943396	0.137255	0.188679	0.0408163	0	0.0576923		0.0566038	0.0754717	0.0769231	0.0188679	0.0952434	54	25
fitCons	0	0	0.192308	0	0	0	0	0	0		0.74	0.0754717	0.0192308	0.0188679	0	0.0377358	0	0	0	0.0185185	0.0192308	0	0	0	0.0192308	0	0.0456238	55	25

## Sheet: Legend
Dataset EV4 - The ranking of VEPs with low-correlating regions removed
The ranking of VEPs calculated while excluding regions of DMS maps with a correlation with VEPs under 1 standard deviation from the mean. As in table EV5, the protein-level scores are the ratio of the total points scores by each VEP to the number of pairwise comparisons performed. The rank score is the mean of this score for each VEP across all proteins.
